# Supplementary material for: Methyl 3,5-dibromo-4-methyl­benzoate
Source: Acta Crystallogr Sect E Struct Rep Online. 2010 Mar 31;66(Pt 4):o982–3. doi: 10.1107/S1600536810011062 (PMC2983755; doi:10.1107/S1600536810011062)
Supplement: Supplementary file 2 [file e-66-0o982-Isup2.hkl]

# 
# h,k,l, Fc-squared, Fo-squared, sigma(Fo-squared) and status flag 
# 
data_I
_shelx_title ' TME1 in P2(1)2(1)2(1)' 
_shelx_refln_list_code          4 
_shelx_F_calc_maximum      262.13 
_exptl_crystal_F_000       592.00 
_reflns_d_resolution_high  0.6467 
 
loop_ 
 _symmetry_equiv_pos_as_xyz 
 'x, y, z' 
 '-x+1/2, -y, z+1/2' 
 '-x, y+1/2, -z+1/2' 
 'x+1/2, -y+1/2, -z' 
 
_cell_length_a     3.9716 
_cell_length_b    14.2359 
_cell_length_c    17.2893 
_cell_angle_alpha  90.000 
_cell_angle_beta   90.000 
_cell_angle_gamma  90.000 
 
_shelx_F_squared_multiplier     1.000 
 
loop_ 
 _refln_index_h 
 _refln_index_k 
 _refln_index_l 
 _refln_F_squared_calc 
 _refln_F_squared_meas 
 _refln_F_squared_sigma 
 _refln_observed_status 
   2   0   0     2609.94     2664.65     77.68 o 
   4   0   0     9051.93     9471.93    378.00 o 
   1   1   0      320.26      329.57      5.85 o 
   2   1   0     1798.00     1844.59     42.24 o 
   3   1   0      120.90      145.97     10.10 o 
   4   1   0      473.29      519.81     26.44 o 
   5   1   0       82.52      198.29     71.24 o 
   1   2   0     9722.30     9758.18    164.72 o 
   2   2   0        1.19        2.12      4.58 o 
   3   2   0     5309.10     5338.74    125.34 o 
   4   2   0     2763.55     2759.81    119.76 o 
   5   2   0      375.21      374.77     92.09 o 
   1   3   0    20693.10    20196.97    392.71 o 
   2   3   0      472.13      484.83     15.30 o 
   3   3   0     3933.21     3984.21    107.48 o 
   4   3   0        9.96       11.36     19.34 o 
   5   3   0     1963.25     2211.90    135.35 o 
   0   4   0     2775.84     2739.70     81.79 o 
   1   4   0     3487.42     3389.26     79.78 o 
   2   4   0       71.05      100.70      7.70 o 
   3   4   0     1441.13     1416.56     42.83 o 
   4   4   0      220.90      245.86     22.07 o 
   5   4   0      385.25      316.07     82.37 o 
   1   5   0    11926.09    11463.87    336.50 o 
   2   5   0    17671.62    17365.91    456.14 o 
   3   5   0     2307.16     2485.72     76.48 o 
   4   5   0      307.94      311.73     24.00 o 
   5   5   0     1766.05     1953.41    175.33 o 
   0   6   0      279.30      280.41     11.96 o 
   1   6   0       54.38       54.26      8.45 o 
   2   6   0     1204.33     1304.69     41.57 o 
   3   6   0       19.35       36.02     13.99 o 
   4   6   0      648.14      678.34     36.69 o 
   5   6   0      133.35       88.67    101.53 o 
   1   7   0      503.91      534.65     22.35 o 
   2   7   0    11072.76    10203.11    316.34 o 
   3   7   0       27.85        9.60     14.97 o 
   4   7   0      220.87      251.02     27.29 o 
   5   7   0        2.76       48.44     56.61 o 
   0   8   0    15459.16    15633.90    559.89 o 
   1   8   0     1442.69     1516.18     52.38 o 
   2   8   0      947.43      981.16     39.88 o 
   3   8   0     1336.46     1315.41     47.02 o 
   4   8   0     2224.94     2297.36     85.30 o 
   5   8   0      238.67      211.03     63.57 o 
   1   9   0     2622.78     2615.48     89.60 o 
   2   9   0     1053.70     1026.06     39.07 o 
   3   9   0      628.72      616.81     35.42 o 
   4   9   0      287.91      317.28     49.54 o 
   5   9   0      544.80      561.16    107.58 o 
   0  10   0      245.93      298.80     19.14 o 
   1  10   0     9005.45     8809.49    255.99 o 
   2  10   0       13.16       36.50     18.16 o 
   3  10   0     7035.31     6596.76    218.64 o 
   4  10   0       20.89       44.44     39.13 o 
   5  10   0      430.91      454.11     76.42 o 
   1  11   0      578.76      571.80     26.81 o 
   2  11   0      110.12      126.42     25.27 o 
   3  11   0      464.40      480.76     29.67 o 
   4  11   0        0.27      -17.70     40.44 o 
   0  12   0     5065.73     4960.63    202.64 o 
   1  12   0     2895.07     2847.23    101.39 o 
   2  12   0       39.88       63.79     21.42 o 
   3  12   0     1336.58     1368.56     62.32 o 
   4  12   0     2324.45     2219.01    135.31 o 
   1  13   0      402.27      422.85     28.50 o 
   2  13   0     5507.58     5353.30    178.07 o 
   3  13   0        5.52       21.09     33.01 o 
   4  13   0       15.78       32.94     52.64 o 
   0  14   0     6250.98     6342.96    320.25 o 
   1  14   0      329.79      388.58     30.12 o 
   2  14   0      152.74      132.64     24.33 o 
   3  14   0       22.43       40.90     33.54 o 
   4  14   0      481.69      481.56     70.77 o 
   1  15   0     3100.76     3168.16    116.20 o 
   2  15   0     3852.40     3864.38    141.62 o 
   3  15   0      686.92      723.53    126.23 o 
   4  15   0      149.11       92.19     86.80 o 
   0  16   0       22.79       68.28     39.71 o 
   1  16   0      326.97      373.09     46.96 o 
   2  16   0       14.01        3.54     31.09 o 
   3  16   0       63.40       61.04     48.86 o 
   1  17   0     3539.93     3599.61    165.53 o 
   2  17   0      223.36      243.37     55.97 o 
   3  17   0      874.55      827.59     79.05 o 
   0  18   0      709.54      803.01     63.33 o 
   1  18   0      581.13      614.32     43.68 o 
   2  18   0       12.60      -26.82     35.80 o 
   3  18   0      345.68      245.18     88.80 o 
   1  19   0      138.15      170.52     39.23 o 
   2  19   0      498.42      446.25     69.17 o 
   0  20   0     3378.53     3726.85    389.00 o 
   1  20   0       35.13       54.91     38.08 o 
   2  20   0        1.74       70.61    213.37 o 
   1  21   0        2.87        8.05     55.65 o 
   1   0   1     8190.81     8095.66    116.05 o 
   2   0   1    14172.60    13994.22    304.03 o 
   3   0   1     8150.59     8142.16    200.26 o 
   4   0   1      171.80      209.88     22.36 o 
   5   0   1      425.20      439.39     83.27 o 
  -5   1   1       43.11      180.65     49.69 o 
  -4   1   1      592.82      628.04     43.09 o 
  -3   1   1      986.84     1034.25     32.14 o 
  -2   1   1      998.87     1041.88     27.26 o 
  -1   1   1     2938.78     3074.87     51.83 o 
   1   1   1     2846.04     3021.80     47.31 o 
   2   1   1     1199.03     1197.22     25.70 o 
   3   1   1      966.75      981.80     28.38 o 
   4   1   1      493.62      553.71     43.70 o 
   5   1   1       74.23       61.62     67.09 o 
  -5   2   1      480.33      533.91     62.55 o 
  -4   2   1     2214.99     2360.10     90.99 o 
  -3   2   1     3079.66     3082.78     81.71 o 
  -2   2   1     2534.96     2466.47     65.14 o 
  -1   2   1     6468.05     6458.25    108.51 o 
   1   2   1     5393.72     5486.73     99.86 o 
   2   2   1     2632.19     2603.04     52.06 o 
   3   2   1     2905.81     2904.94     72.22 o 
   4   2   1     2310.43     2437.17    105.72 o 
   5   2   1      375.39      470.65     87.28 o 
  -6   3   1      421.35      721.36    130.92 o 
  -5   3   1      480.01      497.94     62.49 o 
  -4   3   1        7.90       29.60     25.47 o 
  -3   3   1     2290.21     2313.32     65.81 o 
  -2   3   1     8923.79     8658.51    216.27 o 
  -1   3   1     2185.87     2169.31     43.22 o 
   0   3   1       73.63       85.32      3.61 o 
   1   3   1     2417.86     2367.00     51.67 o 
   2   3   1     8821.73     8598.87    187.04 o 
   3   3   1     2353.94     2373.66     71.75 o 
   4   3   1       15.35       36.38     21.89 o 
   5   3   1      474.19      490.84     88.53 o 
  -5   4   1      469.33      533.36     65.79 o 
  -4   4   1      723.99      767.37     35.80 o 
  -3   4   1      264.64      318.02     16.72 o 
  -2   4   1      412.04      442.61     13.54 o 
  -1   4   1      574.60      569.05     15.61 o 
   0   4   1     3783.18     3826.46     84.61 o 
   1   4   1      632.59      605.12     18.60 o 
   2   4   1      298.29      324.26     13.48 o 
   3   4   1      296.65      353.47     23.25 o 
   4   4   1      669.87      700.70     36.55 o 
   5   4   1      487.96      675.99     96.69 o 
  -5   5   1     1372.93     1462.67    105.83 o 
  -4   5   1     1508.49     1557.11     60.67 o 
  -3   5   1     3742.03     3760.64    102.14 o 
  -2   5   1    11142.70    11146.94    271.59 o 
  -1   5   1    11097.42    11065.37    313.63 o 
   0   5   1    11962.75    12149.81    264.39 o 
   1   5   1    11852.65    11512.88    313.07 o 
   2   5   1    10997.94    11021.04    309.85 o 
   3   5   1     3692.53     3753.08    111.54 o 
   4   5   1     1478.51     1554.98     60.37 o 
   5   5   1     1376.53     1637.69    149.53 o 
  -5   6   1      476.64      396.44     92.12 o 
  -4   6   1       10.41       30.66     22.03 o 
  -3   6   1      753.85      789.97     28.48 o 
  -2   6   1      745.31      750.11     22.45 o 
  -1   6   1     1312.94     1332.81     55.07 o 
   0   6   1      240.89      280.72      8.92 o 
   1   6   1     1566.96     1563.08     45.71 o 
   2   6   1      592.81      602.57     24.20 o 
   3   6   1      792.63      842.04     31.88 o 
   4   6   1       10.04       -9.71     20.68 o 
   5   6   1      477.64      553.04     68.46 o 
  -5   7   1      930.95      913.51    100.87 o 
  -4   7   1     1574.42     1634.85     64.34 o 
  -3   7   1     2248.32     2167.15     79.39 o 
  -2   7   1      279.26      290.86     16.22 o 
  -1   7   1     8800.80     8630.24    276.23 o 
   0   7   1     4355.12     4176.70    100.85 o 
   1   7   1     8810.58     8802.53    253.03 o 
   2   7   1      321.36      335.91     16.57 o 
   3   7   1     2349.69     2329.30     71.45 o 
   4   7   1     1530.63     1597.56     63.54 o 
   5   7   1      938.78     1031.76     93.30 o 
  -5   8   1      172.57      157.78     61.71 o 
  -4   8   1     1032.12     1104.67     49.80 o 
  -3   8   1     1771.07     1630.80     67.11 o 
  -2   8   1     3844.42     3584.28    126.44 o 
  -1   8   1     4279.43     4131.42    135.90 o 
   0   8   1     4252.46     4252.27    116.77 o 
   1   8   1     4301.59     4265.76    124.25 o 
   2   8   1     3709.10     3616.98    100.89 o 
   3   8   1     1671.54     1608.90     55.00 o 
   4   8   1     1016.73     1043.35     48.73 o 
   5   8   1      255.45      219.38     64.12 o 
  -5   9   1      167.22      161.27     65.51 o 
  -4   9   1       53.77       75.47     31.57 o 
  -3   9   1      306.96      370.78     26.54 o 
  -2   9   1     1110.97     1105.78     41.96 o 
  -1   9   1     1643.06     1560.24     52.23 o 
   0   9   1      165.37      225.52     18.56 o 
   1   9   1     1578.67     1567.72     50.32 o 
   2   9   1     1067.35     1017.37     42.18 o 
   3   9   1      280.66      354.90     24.80 o 
   4   9   1       48.34       71.18     30.90 o 
   5   9   1      128.26      117.25    138.67 o 
  -5  10   1      864.54      754.49    112.84 o 
  -4  10   1     2974.30     2907.61    120.38 o 
  -3  10   1      979.18     1060.49     46.99 o 
  -2  10   1      129.96       68.61     23.51 o 
  -1  10   1     5288.37     5089.41    149.30 o 
   0  10   1    22377.33    21610.19    604.81 o 
   1  10   1     5626.57     5282.75    153.17 o 
   2  10   1      112.30       92.49     24.98 o 
   3  10   1      890.50     1005.60     38.63 o 
   4  10   1     3223.35     3143.45    141.40 o 
   5  10   1      801.94      766.61     86.41 o 
  -4  11   1      106.63       97.29     35.89 o 
  -3  11   1      131.48      108.49     22.29 o 
  -2  11   1      142.11      137.40     22.26 o 
  -1  11   1      955.97      931.02     34.18 o 
   0  11   1      606.13      741.23     26.96 o 
   1  11   1      940.03      950.86     34.57 o 
   2  11   1      151.10      175.97     18.30 o 
   3  11   1      114.26      159.61     27.58 o 
   4  11   1      132.36      175.86     50.61 o 
  -4  12   1      824.07      772.61     66.95 o 
  -3  12   1     1335.23     1399.13     56.46 o 
  -2  12   1     2111.29     2168.11     84.28 o 
  -1  12   1     1649.34     1715.26     64.69 o 
   0  12   1      168.25      211.16     25.07 o 
   1  12   1     2094.69     2149.69     66.93 o 
   2  12   1     1909.14     1931.77     75.78 o 
   3  12   1     1525.72     1551.76     64.14 o 
   4  12   1      708.84      750.11    154.13 o 
  -4  13   1      912.59      833.37     78.24 o 
  -3  13   1      734.07      747.62     61.01 o 
  -2  13   1       77.08       76.01     35.48 o 
  -1  13   1     1276.89     1361.41     51.03 o 
   0  13   1     2572.37     2616.28     88.57 o 
   1  13   1     1333.33     1413.60     59.01 o 
   2  13   1       81.46       98.84     23.53 o 
   3  13   1      773.26      751.47     44.48 o 
   4  13   1      787.88      674.60    175.71 o 
  -4  14   1       50.06      -29.20     56.58 o 
  -3  14   1      711.31      659.28     42.87 o 
  -2  14   1      569.24      596.73     33.71 o 
  -1  14   1      371.13      434.86     26.39 o 
   0  14   1        1.69        7.75     17.86 o 
   1  14   1      281.34      309.15     30.37 o 
   2  14   1      605.67      544.35     42.61 o 
   3  14   1      700.60      635.36     59.20 o 
   4  14   1       56.34       -2.03     56.23 o 
  -4  15   1      560.21      514.84    105.89 o 
  -3  15   1     1163.69     1076.36     85.95 o 
  -2  15   1     2355.75     2300.75     84.59 o 
  -1  15   1     2414.14     2318.25     98.54 o 
   0  15   1     1271.63     1409.62     80.74 o 
   1  15   1     2270.28     2318.63    135.20 o 
   2  15   1     2425.47     2271.54    106.83 o 
   3  15   1     1134.79      962.65     74.90 o 
   4  15   1      526.15      492.36     99.94 o 
  -3  16   1       56.73       60.86     49.65 o 
  -2  16   1       47.47       52.53     27.20 o 
  -1  16   1       39.61       60.32     28.73 o 
   0  16   1      114.03      136.64     30.78 o 
   1  16   1       44.13       53.41     32.71 o 
   2  16   1       62.86       47.87     35.75 o 
   3  16   1       72.81       52.81     43.85 o 
  -3  17   1      668.76      627.21    129.00 o 
  -2  17   1     1641.64     1588.88    115.86 o 
  -1  17   1      628.80      680.55     47.98 o 
   0  17   1       59.35      112.13     29.27 o 
   1  17   1      675.90      766.69     45.80 o 
   2  17   1     1757.95     1733.27     88.40 o 
   3  17   1      621.96      609.51     70.77 o 
  -2  18   1      244.70      258.69     52.10 o 
  -1  18   1      832.45      895.08     50.99 o 
   0  18   1     1853.65     1967.49    112.27 o 
   1  18   1      735.22      812.93     53.90 o 
   2  18   1      343.72      241.66     58.02 o 
  -2  19   1      293.92      268.30     49.86 o 
  -1  19   1      154.68      140.54     37.06 o 
   0  19   1      350.37      324.01     44.63 o 
   1  19   1      175.65      219.68     37.70 o 
   2  19   1      253.18      219.19    185.63 o 
  -2  20   1     1205.10     1172.64    183.27 o 
  -1  20   1     1040.96     1009.35     67.83 o 
   0  20   1       18.38       29.30     34.28 o 
   1  20   1     1151.95     1095.14     61.83 o 
  -1  21   1       23.41       85.23     74.20 o 
   0  21   1       83.81       76.82     45.97 o 
   1  21   1       25.13       85.49     82.35 o 
   1   0   2    68711.86    66822.02   1106.40 o 
   2   0   2       12.85       30.32      5.53 o 
   3   0   2     2974.94     3015.58     83.36 o 
   4   0   2      446.51      513.62     38.91 o 
   5   0   2     3700.14     3807.16    166.18 o 
  -5   1   2       90.56      132.02     50.60 o 
  -4   1   2      149.84      169.67     24.17 o 
  -3   1   2     1427.51     1450.23     50.93 o 
  -2   1   2       11.09       19.85      7.87 o 
  -1   1   2    11482.47    11700.86    216.56 o 
   1   1   2    11221.17    11377.71    197.87 o 
   2   1   2       20.77       39.78      5.86 o 
   3   1   2     1448.93     1469.21     40.98 o 
   4   1   2      208.14      227.04     19.72 o 
   5   1   2       68.62      136.20     45.70 o 
  -5   2   2      696.40      899.44     87.28 o 
  -4   2   2      392.38      478.44     32.52 o 
  -3   2   2     2095.08     2111.03     72.13 o 
  -2   2   2    14468.37    14289.70    365.84 o 
  -1   2   2     3727.07     3830.33     76.00 o 
   0   2   2      176.91      148.30     26.94 o 
   1   2   2     4889.79     4848.87     89.43 o 
   2   2   2    14624.50    14333.29    310.81 o 
   3   2   2     2236.31     2210.32     57.89 o 
   4   2   2      439.52      564.30     49.25 o 
   5   2   2      774.83      873.96     72.31 o 
  -6   3   2      142.52      317.11    113.70 o 
  -5   3   2      155.12      165.22     53.35 o 
  -4   3   2     5022.63     5129.16    183.82 o 
  -3   3   2      474.49      503.24     22.68 o 
  -2   3   2      357.70      364.88     13.68 o 
  -1   3   2      701.67      694.24     19.17 o 
   0   3   2    33055.52    33129.29   1069.03 o 
   1   3   2      797.07      758.78     17.78 o 
   2   3   2      332.23      367.37     13.28 o 
   3   3   2      405.00      436.35     19.36 o 
   4   3   2     4924.29     5180.47    168.47 o 
   5   3   2      121.88       93.14     45.86 o 
  -5   4   2      274.78      275.08     57.78 o 
  -4   4   2      158.84      169.91     22.98 o 
  -3   4   2      737.27      814.97     30.93 o 
  -2   4   2     2391.67     2348.02     61.69 o 
  -1   4   2      395.88      383.25     14.01 o 
   0   4   2     2066.18     2098.49     54.50 o 
   1   4   2      385.81      375.15     11.68 o 
   2   4   2     2408.86     2342.44     59.62 o 
   3   4   2      766.89      821.32     30.19 o 
   4   4   2      141.12      171.76     22.89 o 
   5   4   2      269.59      301.79     55.68 o 
  -5   5   2      413.58      385.77     63.10 o 
  -4   5   2     4171.10     4260.44    141.49 o 
  -3   5   2     5393.36     5389.49    157.79 o 
  -2   5   2     1376.71     1395.75     43.64 o 
  -1   5   2    13032.63    13321.04    430.96 o 
   0   5   2    27730.73    28445.39    675.51 o 
   1   5   2    11666.28    11930.83    341.98 o 
   2   5   2     1360.39     1393.78     39.50 o 
   3   5   2     5395.36     5441.23    173.69 o 
   4   5   2     4368.96     4475.88    144.89 o 
   5   5   2      405.77      364.83     86.45 o 
  -5   6   2      813.80      621.15     76.10 o 
  -4   6   2       67.69      122.89     25.90 o 
  -3   6   2     1050.58     1103.70     39.63 o 
  -2   6   2      141.80      151.09     14.75 o 
  -1   6   2       57.41       47.32     10.43 o 
   0   6   2       10.32       33.97      4.43 o 
   1   6   2       70.26       75.09      8.25 o 
   2   6   2      162.11      195.81     12.55 o 
   3   6   2     1173.05     1167.44     45.04 o 
   4   6   2       75.58       75.22     26.82 o 
   5   6   2      718.65      778.69     61.96 o 
  -5   7   2      483.24      580.99     72.32 o 
  -4   7   2      113.93      129.99     25.38 o 
  -3   7   2     6112.98     5880.83    171.16 o 
  -2   7   2      508.59      479.66     19.16 o 
  -1   7   2     5859.67     5492.25    179.85 o 
   0   7   2      642.52      647.07     18.83 o 
   1   7   2     6051.65     5773.94    151.29 o 
   2   7   2      615.06      585.47     22.29 o 
   3   7   2     6094.16     5848.10    188.58 o 
   4   7   2      153.56      182.99     25.42 o 
   5   7   2      481.14      520.58     69.13 o 
  -5   8   2      292.26      324.25     67.39 o 
  -4   8   2       85.99       66.14     30.55 o 
  -3   8   2     1131.57     1149.26     51.51 o 
  -2   8   2     2696.59     2638.16     83.39 o 
  -1   8   2     7709.66     7367.31    222.98 o 
   0   8   2       41.26       50.10      6.26 o 
   1   8   2     7705.59     7474.15    198.18 o 
   2   8   2     2751.96     2633.72     80.45 o 
   3   8   2     1145.28     1186.65     47.21 o 
   4   8   2       49.08       29.01     28.19 o 
   5   8   2      232.72      340.79     69.10 o 
  -5   9   2       11.86       18.98     60.69 o 
  -4   9   2      906.65      943.91     67.33 o 
  -3   9   2      603.86      658.97     34.95 o 
  -2   9   2      276.99      318.89     22.64 o 
  -1   9   2      623.26      656.91     25.66 o 
   0   9   2     4779.50     4702.58    123.95 o 
   1   9   2      670.30      708.65     21.31 o 
   2   9   2      263.62      271.97     17.94 o 
   3   9   2      612.22      708.56     42.45 o 
   4   9   2      917.78      987.83     52.83 o 
   5   9   2       11.83       45.72     62.48 o 
  -5  10   2       58.47       65.20     66.36 o 
  -4  10   2      376.76      404.03     41.52 o 
  -3  10   2      562.93      531.83     37.97 o 
  -2  10   2    16026.44    15432.38    466.07 o 
  -1  10   2      256.51      270.52     32.09 o 
   0  10   2       20.17       16.28     14.12 o 
   1  10   2      180.91      219.66     22.57 o 
   2  10   2    15776.05    14840.79    417.34 o 
   3  10   2      569.70      643.45     40.09 o 
   4  10   2      400.75      435.54     38.38 o 
   5  10   2       42.09      110.03     67.40 o 
  -5  11   2       68.47      -24.55     98.07 o 
  -4  11   2      206.07      143.70     37.50 o 
  -3  11   2       29.36       13.70     22.15 o 
  -2  11   2      152.20      161.12     24.26 o 
  -1  11   2      335.19      325.41     22.27 o 
   0  11   2      489.50      512.66     20.96 o 
   1  11   2      399.52      438.69     18.07 o 
   2  11   2      164.80      206.40     38.58 o 
   3  11   2       10.17       20.21     20.18 o 
   4  11   2      204.00      151.22     41.84 o 
  -4  12   2      188.87      149.02     40.62 o 
  -3  12   2     1781.45     1744.62     70.57 o 
  -2  12   2     2579.86     2604.59     98.82 o 
  -1  12   2     4029.52     3987.48    118.55 o 
   0  12   2       14.37       17.36     18.18 o 
   1  12   2     3582.33     3629.44    108.40 o 
   2  12   2     2739.78     2669.30    100.51 o 
   3  12   2     1708.56     1740.40     75.13 o 
   4  12   2      159.01      166.16     93.33 o 
  -4  13   2       21.98       28.59     40.35 o 
  -3  13   2     1676.41     1588.74     86.57 o 
  -2  13   2      379.68      427.97     28.17 o 
  -1  13   2     2448.75     2375.60     75.86 o 
   0  13   2     1198.48     1210.96     47.47 o 
   1  13   2     2070.15     2138.07     86.67 o 
   2  13   2      330.70      312.91     37.97 o 
   3  13   2     1761.54     1861.86     84.46 o 
   4  13   2       39.23       74.45     55.22 o 
  -4  14   2       28.16       37.39     46.03 o 
  -3  14   2       75.14       46.76     32.87 o 
  -2  14   2      242.23      238.55     26.32 o 
  -1  14   2     2055.38     2000.32     71.65 o 
   0  14   2      420.18      418.74     31.50 o 
   1  14   2     2138.73     2239.40     83.43 o 
   2  14   2      229.50      206.63     80.44 o 
   3  14   2       72.60      127.74     39.29 o 
   4  14   2       45.73       70.51     59.43 o 
  -4  15   2     1185.34     1388.57    149.18 o 
  -3  15   2     1719.37     1665.33     73.53 o 
  -2  15   2      296.23      323.95     30.95 o 
  -1  15   2     2662.17     2750.16     91.33 o 
   0  15   2     6289.40     6284.26    200.10 o 
   1  15   2     2634.91     2741.80    105.16 o 
   2  15   2      294.52      315.88     37.81 o 
   3  15   2     1751.06     1704.86    108.37 o 
   4  15   2     1210.03     1037.64    132.65 o 
  -3  16   2       70.65       34.46     38.71 o 
  -2  16   2      216.16      181.33     30.24 o 
  -1  16   2       45.70       20.59     22.62 o 
   0  16   2      112.69      149.96     27.49 o 
   1  16   2       38.35       21.36     36.99 o 
   2  16   2      186.48      187.94     45.33 o 
   3  16   2       64.86       55.80     50.96 o 
  -3  17   2       53.83       27.35     56.69 o 
  -2  17   2       78.72       72.50     32.98 o 
  -1  17   2      376.33      471.65     33.46 o 
   0  17   2     4578.06     4847.90    207.86 o 
   1  17   2      411.90      470.64     46.02 o 
   2  17   2       89.86       34.45     48.20 o 
   3  17   2       64.23      104.41    103.02 o 
  -3  18   2      204.65       69.99    233.28 o 
  -2  18   2     1261.79     1247.03    112.47 o 
  -1  18   2      401.15      441.27     40.38 o 
   0  18   2      321.99      349.02     42.23 o 
   1  18   2      439.73      474.22     46.77 o 
   2  18   2     1239.25     1125.94     91.43 o 
   3  18   2      169.37       68.06     79.67 o 
  -2  19   2       91.77      143.62     48.06 o 
  -1  19   2      400.80      411.40     45.61 o 
   0  19   2      204.62      184.01     33.81 o 
   1  19   2      291.51      304.69     39.73 o 
   2  19   2       89.25       56.54     56.25 o 
  -2  20   2        5.20        6.85    185.29 o 
  -1  20   2     1503.10     1479.46     97.50 o 
   0  20   2      113.75      125.77     36.30 o 
   1  20   2     1480.62     1607.89     87.10 o 
  -1  21   2       74.82      138.71    104.50 o 
   0  21   2       46.05       21.00     45.10 o 
   1  21   2       72.78       79.98     69.44 o 
   1   0   3    15340.87    15663.60    303.46 o 
   2   0   3    26886.64    26768.27    613.54 o 
   3   0   3     1263.00     1275.59     42.64 o 
   4   0   3      234.43      254.95     23.31 o 
   5   0   3      551.73      505.47     47.95 o 
  -5   1   3      279.10      348.55     43.63 o 
  -4   1   3      496.59      595.82     35.55 o 
  -3   1   3     1384.63     1401.96     45.79 o 
  -2   1   3      326.79      402.61     13.33 o 
  -1   1   3     4467.87     4731.59    117.91 o 
   0   1   3     3653.68     3638.86     97.62 o 
   1   1   3     5378.77     5551.21     97.33 o 
   2   1   3      254.41      323.38     10.96 o 
   3   1   3     1307.90     1358.88     39.29 o 
   4   1   3      533.53      613.59     29.34 o 
   5   1   3      250.15      247.69     50.53 o 
  -5   2   3      865.49      971.24     61.13 o 
  -4   2   3      949.37     1111.30     85.44 o 
  -3   2   3     3071.80     3195.38    114.53 o 
  -2   2   3     5453.67     5333.03    135.91 o 
  -1   2   3     6628.50     6459.74    124.13 o 
   0   2   3     2241.85     2265.84     65.74 o 
   1   2   3     5895.87     5804.73    127.36 o 
   2   2   3     5238.31     5169.36    116.53 o 
   3   2   3     3099.63     3201.02     82.15 o 
   4   2   3      955.01     1074.89     38.18 o 
   5   2   3      900.46     1011.40     77.35 o 
  -5   3   3      645.51      768.83     55.94 o 
  -4   3   3       56.77       84.19     23.35 o 
  -3   3   3     4188.23     4198.23    130.95 o 
  -2   3   3     2285.39     2174.15     59.42 o 
  -1   3   3     6616.37     6643.70    169.56 o 
   0   3   3     1803.63     1792.50     51.18 o 
   1   3   3     6449.00     6333.69    140.33 o 
   2   3   3     2345.69     2241.91     51.07 o 
   3   3   3     4161.04     4095.01    112.95 o 
   4   3   3       30.08       41.33     17.18 o 
   5   3   3      706.56      740.76     68.59 o 
  -6   4   3        0.34      -10.03    110.73 o 
  -5   4   3     1066.38     1093.00     70.16 o 
  -4   4   3      307.00      359.37     61.14 o 
  -3   4   3     1282.39     1323.91     45.52 o 
  -2   4   3       18.37       21.50      8.44 o 
  -1   4   3     3648.18     3650.60    116.08 o 
   0   4   3     2193.97     2121.31     64.54 o 
   1   4   3     3681.93     3532.54    104.98 o 
   2   4   3       25.58       19.83      5.82 o 
   3   4   3     1089.45     1130.76     40.64 o 
   4   4   3      307.72      320.06     28.48 o 
   5   4   3     1060.69     1083.33     82.01 o 
  -5   5   3      588.67      670.27     64.71 o 
  -4   5   3     4488.53     4599.39    148.06 o 
  -3   5   3     3777.09     3800.31    114.58 o 
  -2   5   3     1629.47     1608.88     50.29 o 
  -1   5   3    11125.30    11477.16    386.15 o 
   0   5   3    17595.68    17841.36    527.69 o 
   1   5   3    11687.02    11779.80    322.20 o 
   2   5   3     1599.34     1600.60     46.28 o 
   3   5   3     3879.13     3927.27    114.09 o 
   4   5   3     4370.95     4556.20    151.01 o 
   5   5   3      610.76      705.78     49.66 o 
  -5   6   3       96.01       78.66     62.34 o 
  -4   6   3      464.56      461.02     38.60 o 
  -3   6   3      188.05      216.19     16.52 o 
  -2   6   3     1547.51     1540.08     47.34 o 
  -1   6   3      159.77      175.43     11.88 o 
   0   6   3      449.46      485.45     13.96 o 
   1   6   3      161.36      196.79     11.59 o 
   2   6   3     1680.19     1654.93     45.21 o 
   3   6   3      141.28      178.34     18.89 o 
   4   6   3      522.53      521.05     31.87 o 
   5   6   3       85.22       65.78     35.92 o 
  -5   7   3      248.95      299.57     51.14 o 
  -4   7   3     2739.98     2823.68     97.77 o 
  -3   7   3      848.52      829.70     33.32 o 
  -2   7   3      637.65      642.60     22.84 o 
  -1   7   3      118.89      120.88     26.89 o 
   0   7   3    25179.59    24826.84    699.48 o 
   1   7   3      348.96      358.97     18.79 o 
   2   7   3      637.39      689.87     25.55 o 
   3   7   3      855.77      907.56     37.85 o 
   4   7   3     2783.00     2826.79    111.01 o 
   5   7   3      220.88      309.53     78.54 o 
  -5   8   3      553.14      597.24     67.90 o 
  -4   8   3      283.74      276.60     35.81 o 
  -3   8   3     1931.87     1875.27     63.80 o 
  -2   8   3     4607.77     4543.63    138.38 o 
  -1   8   3     3599.80     3475.12    103.00 o 
   0   8   3      203.37      228.06     13.43 o 
   1   8   3     3567.24     3491.44     95.07 o 
   2   8   3     4691.26     4458.57    146.27 o 
   3   8   3     1734.77     1718.07     66.14 o 
   4   8   3      299.97      352.62     33.98 o 
   5   8   3      665.40      664.79     62.55 o 
  -5   9   3       50.37       79.77     49.91 o 
  -4   9   3      368.43      370.31     55.52 o 
  -3   9   3      549.46      586.91     47.24 o 
  -2   9   3      553.56      614.05     31.48 o 
  -1   9   3      843.22      881.42     36.62 o 
   0   9   3      730.07      709.08     22.60 o 
   1   9   3      839.66      855.21     32.13 o 
   2   9   3      603.38      626.12     28.36 o 
   3   9   3      490.39      491.81     29.61 o 
   4   9   3      333.80      372.67     40.08 o 
   5   9   3       55.41       90.64     64.03 o 
  -5  10   3     1660.18     1672.28     98.30 o 
  -4  10   3      784.47      792.88     74.65 o 
  -3  10   3     2367.36     2323.63     93.76 o 
  -2  10   3       92.76      150.53     33.98 o 
  -1  10   3    12022.57    11814.65    353.80 o 
   0  10   3     3552.73     3523.04     94.06 o 
   1  10   3    11874.66    12041.38    338.22 o 
   2  10   3      109.63      125.79     25.53 o 
   3  10   3     2571.10     2613.42     87.62 o 
   4  10   3      687.35      753.20     48.47 o 
   5  10   3     1838.20     1652.71    226.61 o 
  -5  11   3        9.97      -35.76    103.67 o 
  -4  11   3      103.60      115.29     38.09 o 
  -3  11   3      195.02      198.07     31.28 o 
  -2  11   3      930.14      956.74     49.53 o 
  -1  11   3      521.73      529.64     42.57 o 
   0  11   3      676.15      682.63     23.10 o 
   1  11   3      600.15      586.04     24.09 o 
   2  11   3      908.24      891.93     38.96 o 
   3  11   3      182.79      171.28     30.14 o 
   4  11   3      126.73      147.41     34.64 o 
   5  11   3       27.77      -47.72    106.58 o 
  -4  12   3      131.49      100.00     40.26 o 
  -3  12   3     1670.34     1640.79     67.08 o 
  -2  12   3     2683.11     2753.37     97.17 o 
  -1  12   3     1154.06     1140.39     59.01 o 
   0  12   3      260.93      275.19     20.85 o 
   1  12   3     1210.52     1273.38     40.94 o 
   2  12   3     3140.47     2922.93     94.72 o 
   3  12   3     1518.05     1506.61     65.60 o 
   4  12   3      172.62      139.72     54.28 o 
  -4  13   3     1494.34     1336.40    160.06 o 
  -3  13   3      324.48      346.00     52.46 o 
  -2  13   3       30.11       52.48     26.26 o 
  -1  13   3     1427.19     1497.26     56.79 o 
   0  13   3     4657.32     4625.86    156.48 o 
   1  13   3     1582.69     1641.67     51.52 o 
   2  13   3       85.31       72.79     37.75 o 
   3  13   3      285.20      351.40     42.06 o 
   4  13   3     1460.93     1422.92    101.85 o 
  -4  14   3      144.54      107.93     55.33 o 
  -3  14   3       38.63       11.96     30.50 o 
  -2  14   3     1686.31     1672.45     60.62 o 
  -1  14   3      197.74      200.88     22.93 o 
   0  14   3      207.53      244.49     23.65 o 
   1  14   3      224.75      283.28     29.03 o 
   2  14   3     1443.90     1223.47     86.67 o 
   3  14   3       64.68       62.92     40.53 o 
   4  14   3      142.86      114.92     60.44 o 
  -3  15   3     1575.15     1566.58     70.98 o 
  -2  15   3      610.39      630.44     44.44 o 
  -1  15   3     1927.55     1988.69     70.55 o 
   0  15   3     3659.36     3693.06    124.85 o 
   1  15   3     2084.27     2252.27    102.70 o 
   2  15   3      645.44      664.12     74.91 o 
   3  15   3     1572.69     1543.88     91.50 o 
  -3  16   3      135.68       61.73     36.05 o 
  -2  16   3       30.60       23.39     31.03 o 
  -1  16   3       70.67       93.40     23.80 o 
   0  16   3      165.08      242.37     27.11 o 
   1  16   3       81.93       69.43     29.49 o 
   2  16   3       33.73      -11.21     35.30 o 
   3  16   3      168.73      209.63     55.14 o 
  -3  17   3     1353.64     1247.76     65.43 o 
  -2  17   3      721.71      783.27     49.21 o 
  -1  17   3     1468.43     1419.69     60.02 o 
   0  17   3        5.44       64.95     28.42 o 
   1  17   3     1613.54     1680.92     71.68 o 
   2  17   3      723.67      712.67     73.59 o 
   3  17   3     1308.14     1264.40     95.15 o 
  -3  18   3       83.30       86.08     75.57 o 
  -2  18   3      640.29      684.48     49.37 o 
  -1  18   3      802.90      840.64     44.42 o 
   0  18   3      311.02      343.69     35.08 o 
   1  18   3      878.46      927.16     61.01 o 
   2  18   3      623.02      634.22     57.92 o 
  -2  19   3       23.37       -2.73     44.40 o 
  -1  19   3      289.18      333.43     45.85 o 
   0  19   3      602.84      637.27     45.62 o 
   1  19   3      286.80      359.55     61.08 o 
   2  19   3       14.22      -39.16     68.14 o 
  -2  20   3     2248.72     2216.02    217.86 o 
  -1  20   3      375.39      376.47     54.80 o 
   0  20   3       36.15       63.80     34.96 o 
   1  20   3      367.84      426.92     50.83 o 
   2  20   3     2285.32     2318.00    154.71 o 
  -1  21   3       54.27       97.86    186.05 o 
   0  21   3        6.76      -32.05     51.12 o 
   1  21   3       41.95      -67.78     69.08 o 
   0   0   4    50810.80    48625.47   2117.10 o 
   1   0   4     6207.40     6327.39    123.50 o 
   2   0   4     2537.12     2758.43     70.09 o 
   3   0   4      761.42      820.81     33.56 o 
   4   0   4     5380.27     5573.04    175.93 o 
   5   0   4      399.49      410.10     37.90 o 
  -5   1   4       71.15      121.87     32.42 o 
  -4   1   4      529.55      603.79     35.56 o 
  -3   1   4       75.12       78.37     16.68 o 
  -2   1   4     7569.42     7844.13    220.74 o 
  -1   1   4      417.43      472.42     13.52 o 
   0   1   4     4506.21     4539.80    108.98 o 
   1   1   4      354.38      407.62     11.78 o 
   2   1   4     7243.19     7490.91    176.37 o 
   3   1   4       77.47      103.83     12.45 o 
   4   1   4      521.28      553.56     28.77 o 
   5   1   4       83.54      106.61     53.60 o 
  -5   2   4      467.10      567.37     49.13 o 
  -4   2   4     1346.67     1311.32     61.27 o 
  -3   2   4     6005.73     6202.81    214.89 o 
  -2   2   4      465.70      481.40     18.53 o 
  -1   2   4     9649.31     9600.20    251.11 o 
   0   2   4     3638.15     3607.14     73.49 o 
   1   2   4     9335.79     9367.43    247.02 o 
   2   2   4      702.09      708.89     16.96 o 
   3   2   4     6191.22     6172.89    154.31 o 
   4   2   4     1369.34     1500.29     51.43 o 
   5   2   4      514.20      554.70     61.21 o 
  -5   3   4     1312.09     1278.67     64.83 o 
  -4   3   4      577.81      637.31     36.47 o 
  -3   3   4     2751.07     2803.84     90.05 o 
  -2   3   4     1403.22     1394.14     40.62 o 
  -1   3   4    11450.15    11495.98    370.92 o 
   0   3   4     8971.65     8960.23    223.47 o 
   1   3   4    11536.22    11296.07    316.23 o 
   2   3   4     1597.80     1581.46     37.76 o 
   3   3   4     2671.70     2694.99     77.06 o 
   4   3   4      481.94      544.06     26.42 o 
   5   3   4     1169.40     1388.30    170.62 o 
  -5   4   4      110.64      118.04     34.89 o 
  -4   4   4      271.77      250.52     27.91 o 
  -3   4   4      625.85      695.07     34.48 o 
  -2   4   4     1443.27     1441.77     40.03 o 
  -1   4   4     1732.58     1709.80     65.10 o 
   0   4   4      569.76      588.99     16.64 o 
   1   4   4     1827.03     1800.99     52.72 o 
   2   4   4     1346.97     1398.87     36.87 o 
   3   4   4      605.41      627.33     24.40 o 
   4   4   4      214.87      253.58     24.73 o 
   5   4   4      138.88      210.62     41.83 o 
  -5   5   4     1094.37     1160.52     75.88 o 
  -4   5   4     1918.53     1857.52     70.72 o 
  -3   5   4     2782.83     2726.91     91.63 o 
  -2   5   4    10275.40    10201.05    272.18 o 
  -1   5   4    12893.90    13171.71    448.83 o 
   0   5   4      164.62      142.06      7.24 o 
   1   5   4    12460.94    12459.84    352.08 o 
   2   5   4     9855.08     9805.88    268.94 o 
   3   5   4     2791.14     2811.28     84.11 o 
   4   5   4     1961.05     1970.94     80.73 o 
   5   5   4     1206.83     1230.67    120.17 o 
  -5   6   4      258.81      435.96     87.07 o 
  -4   6   4     1262.91     1264.73     52.88 o 
  -3   6   4      553.38      590.73     36.85 o 
  -2   6   4      552.57      553.66     21.96 o 
  -1   6   4      909.67      889.03     30.69 o 
   0   6   4     2514.39     2727.63     89.25 o 
   1   6   4      879.16      894.16     29.68 o 
   2   6   4      657.36      707.23     20.79 o 
   3   6   4      624.61      680.93     26.30 o 
   4   6   4     1262.39     1272.19     60.45 o 
   5   6   4      207.11      173.36     39.84 o 
  -5   7   4      161.57       86.94     48.98 o 
  -4   7   4       98.46       65.93     23.95 o 
  -3   7   4     1358.01     1385.37     47.49 o 
  -2   7   4    11962.31    11812.73    317.70 o 
  -1   7   4     2246.23     2158.73     69.73 o 
   0   7   4      226.01      276.82     12.34 o 
   1   7   4     2310.54     2271.84     68.06 o 
   2   7   4    12136.43    11694.33    313.66 o 
   3   7   4     1408.41     1351.92     52.91 o 
   4   7   4       81.46       55.93     27.41 o 
   5   7   4      127.18      220.81     42.63 o 
  -5   8   4      221.59       93.55     50.87 o 
  -4   8   4     1126.07     1157.67     82.82 o 
  -3   8   4      630.26      717.73     31.21 o 
  -2   8   4     1690.06     1650.96     48.71 o 
  -1   8   4     1003.78     1005.56     33.86 o 
   0   8   4     8393.34     8031.93    224.98 o 
   1   8   4      963.53      896.49     37.05 o 
   2   8   4     1597.09     1559.85     57.79 o 
   3   8   4      637.78      687.62     30.61 o 
   4   8   4      926.10     1081.61     56.65 o 
   5   8   4      160.89      143.51     44.78 o 
  -5   9   4      336.61      338.64     50.68 o 
  -4   9   4      227.55      183.16     70.28 o 
  -3   9   4      674.93      639.93     43.24 o 
  -2   9   4      516.77      522.20     24.73 o 
  -1   9   4     2295.75     2267.44     68.97 o 
   0   9   4        1.94        7.29      7.74 o 
   1   9   4     2190.62     2185.08     66.40 o 
   2   9   4      489.44      502.63     28.56 o 
   3   9   4      665.24      681.20     34.64 o 
   4   9   4      227.63      276.33     35.70 o 
   5   9   4      358.11      366.99     54.06 o 
  -5  10   4      590.43      715.22    105.58 o 
  -4  10   4        2.49      -33.96     33.96 o 
  -3  10   4     5344.07     4942.91    193.37 o 
  -2  10   4     3376.71     3172.89    111.20 o 
  -1  10   4     9544.98     9250.29    277.34 o 
   0  10   4        0.07        5.78      9.85 o 
   1  10   4     9397.01     9349.85    248.66 o 
   2  10   4     3283.91     3032.58    152.91 o 
   3  10   4     5494.90     5437.69    189.29 o 
   4  10   4        7.01        8.65     30.68 o 
   5  10   4      597.75      653.44     85.51 o 
  -5  11   4      102.02       21.23    108.93 o 
  -4  11   4       23.15       44.04     37.64 o 
  -3  11   4      696.58      733.94     77.84 o 
  -2  11   4      394.16      404.72     23.68 o 
  -1  11   4      137.58      120.84     17.73 o 
   0  11   4       47.55       43.23     12.31 o 
   1  11   4      236.23      271.13     15.71 o 
   2  11   4      410.32      430.65     51.79 o 
   3  11   4      614.41      646.21     69.69 o 
   4  11   4       31.49       17.42     32.83 o 
   5  11   4       79.72      -20.54    112.25 o 
  -4  12   4     1547.93     1642.20    104.43 o 
  -3  12   4     1386.94     1389.77     71.14 o 
  -2  12   4      704.43      751.14     33.18 o 
  -1  12   4      725.70      793.43     35.28 o 
   0  12   4     6243.23     6192.94    186.26 o 
   1  12   4      819.41      907.40     39.85 o 
   2  12   4      713.58      746.70     61.01 o 
   3  12   4     1407.54     1514.49    129.11 o 
   4  12   4     1515.81     1513.80     77.01 o 
  -4  13   4       48.67       91.81     38.08 o 
  -3  13   4      230.85      286.16     38.31 o 
  -2  13   4     2984.74     2953.77     95.23 o 
  -1  13   4     1219.10     1229.53     45.05 o 
   0  13   4      378.97      396.92     23.98 o 
   1  13   4     1018.36     1061.64     39.51 o 
   2  13   4     2618.66     2480.75    160.36 o 
   3  13   4      235.48      176.96     32.84 o 
   4  13   4       39.73       33.65     58.04 o 
  -4  14   4      266.05      302.79     96.55 o 
  -3  14   4      195.63      205.52     40.22 o 
  -2  14   4      170.49      181.87     26.49 o 
  -1  14   4      669.55      662.24     46.14 o 
   0  14   4     1427.92     1405.76     50.47 o 
   1  14   4      656.33      673.43     33.32 o 
   2  14   4      222.92      169.59     39.58 o 
   3  14   4      236.94      222.72     46.20 o 
   4  14   4      261.15      259.23     66.64 o 
  -4  15   4      492.88       28.43    159.14 o 
  -3  15   4      811.23      851.87     78.53 o 
  -2  15   4     3419.94     3311.10    118.66 o 
  -1  15   4     2981.75     2987.09     96.28 o 
   0  15   4      855.48      904.86     38.43 o 
   1  15   4     2935.94     2940.56    113.31 o 
   2  15   4     3342.51     2935.03    367.17 o 
   3  15   4      785.49      729.84     66.34 o 
  -3  16   4       21.06      -39.98     39.98 o 
  -2  16   4      156.66      169.74     33.62 o 
  -1  16   4      203.45      263.22     31.24 o 
   0  16   4      329.88      378.84     27.15 o 
   1  16   4      189.36      202.82     32.73 o 
   2  16   4      136.25      157.79     42.99 o 
   3  16   4       25.90       69.93     54.88 o 
  -3  17   4      368.77      274.37     56.11 o 
  -2  17   4       83.31       80.08     35.25 o 
  -1  17   4     1119.11     1180.42     72.04 o 
   0  17   4     1555.44     1649.65     68.38 o 
   1  17   4     1226.32     1371.17    105.85 o 
   2  17   4      114.02      -26.65     55.87 o 
   3  17   4      413.98      400.15     66.17 o 
  -3  18   4      606.24      598.70    144.72 o 
  -2  18   4       92.35       71.14     35.99 o 
  -1  18   4     1246.64     1204.25     59.45 o 
   0  18   4      567.72      548.91     41.24 o 
   1  18   4     1196.35     1379.83     77.38 o 
   2  18   4       90.66       26.80     55.10 o 
   3  18   4      515.40      754.07    144.20 o 
  -2  19   4      507.35      550.34     68.50 o 
  -1  19   4      184.00      204.31     43.44 o 
   0  19   4       63.30       48.68     34.32 o 
   1  19   4      149.96      223.74     50.98 o 
   2  19   4      421.03      383.99     71.07 o 
  -2  20   4       18.57      179.27     88.94 o 
  -1  20   4      269.74      204.27     47.50 o 
   0  20   4     2796.08     2801.99    184.23 o 
   1  20   4      259.54      403.01     90.31 o 
   2  20   4       19.56        7.52     64.43 o 
   0  21   4      178.47      156.42     65.90 o 
   1   0   5    21547.04    21476.98    622.68 o 
   2   0   5       14.23       35.25      6.46 o 
   3   0   5    11185.42    11110.64    291.14 o 
   4   0   5        1.13       20.07     20.05 o 
   5   0   5     1505.78     1621.34     86.78 o 
  -5   1   5      143.58      163.98     34.23 o 
  -4   1   5      576.96      554.40     36.09 o 
  -3   1   5      232.64      240.95     18.87 o 
  -2   1   5     4298.02     4518.34    124.31 o 
  -1   1   5     1576.68     1573.94     48.21 o 
   0   1   5      180.50      185.85      7.93 o 
   1   1   5     1489.72     1506.87     43.00 o 
   2   1   5     4944.24     5140.54    109.84 o 
   3   1   5      257.10      288.80     29.63 o 
   4   1   5      618.49      639.07     30.25 o 
   5   1   5      158.42      223.46     51.66 o 
  -5   2   5      202.14      192.04     37.31 o 
  -4   2   5     2760.45     2812.86    110.03 o 
  -3   2   5     2653.45     2668.78     89.19 o 
  -2   2   5       28.37       51.71      7.56 o 
  -1   2   5     4904.89     4859.00    149.60 o 
   0   2   5    23689.91    23420.83    493.95 o 
   1   2   5     4974.06     4759.98    141.24 o 
   2   2   5       11.79       27.52      6.47 o 
   3   2   5     2661.40     2645.05     74.16 o 
   4   2   5     2893.33     2987.58     91.66 o 
   5   2   5      202.87      257.44     51.73 o 
  -5   3   5       32.04       46.27     33.45 o 
  -4   3   5      448.99      431.66     34.18 o 
  -3   3   5      130.76      171.57     27.59 o 
  -2   3   5    10986.18    10561.30    279.59 o 
  -1   3   5      457.02      516.45     20.98 o 
   0   3   5     3230.97     3248.51     73.80 o 
   1   3   5      549.54      574.81     23.21 o 
   2   3   5    10630.20    10376.09    244.95 o 
   3   3   5       80.49       95.36     13.53 o 
   4   3   5      489.65      590.03     37.44 o 
   5   3   5       37.34      111.05     39.59 o 
  -5   4   5        9.58        1.65     33.35 o 
  -4   4   5     2057.51     1985.28     80.36 o 
  -3   4   5       19.53       26.83     15.39 o 
  -2   4   5      551.96      547.95     23.07 o 
  -1   4   5        0.29       -2.40     10.91 o 
   0   4   5     8773.36     9045.95    229.07 o 
   1   4   5        2.64        4.95      6.63 o 
   2   4   5      707.83      702.03     20.48 o 
   3   4   5       20.08       28.38     12.77 o 
   4   4   5     1926.38     1933.27     82.12 o 
   5   4   5       10.12       -2.13     37.61 o 
  -5   5   5     1394.61     1387.63     71.40 o 
  -4   5   5      234.74      210.73     29.63 o 
  -3   5   5     3727.03     3787.47    122.41 o 
  -2   5   5    10036.41     9693.07    293.40 o 
  -1   5   5    10090.00    10107.17    322.17 o 
   0   5   5     4041.65     4443.14    128.21 o 
   1   5   5     9807.25     9675.81    294.55 o 
   2   5   5    10422.79    10368.71    274.04 o 
   3   5   5     3769.43     3804.33    112.70 o 
   4   5   5      347.84      341.43     32.31 o 
   5   5   5     1443.93     1575.93     74.44 o 
  -5   6   5      207.93      184.21     49.56 o 
  -4   6   5      161.57      165.32     26.00 o 
  -3   6   5      982.96      981.61     41.77 o 
  -2   6   5       21.93       38.41     10.75 o 
  -1   6   5     1075.48     1086.45     36.75 o 
   0   6   5      770.13      808.62     25.53 o 
   1   6   5      955.71      962.29     35.31 o 
   2   6   5       29.87       32.46     13.17 o 
   3   6   5     1031.26     1069.21     37.27 o 
   4   6   5      163.87      162.30     52.19 o 
   5   6   5      199.90      273.45     41.30 o 
  -5   7   5     1480.92     1409.32    139.87 o 
  -4   7   5     1053.77     1044.77     48.23 o 
  -3   7   5     1646.87     1646.71     70.80 o 
  -2   7   5      245.37      274.44     14.30 o 
  -1   7   5     9691.04     9587.20    302.47 o 
   0   7   5      359.96      511.02     23.64 o 
   1   7   5     9864.33     9572.91    300.48 o 
   2   7   5      324.86      342.79     16.48 o 
   3   7   5     1859.99     1813.14     59.24 o 
   4   7   5     1015.84     1097.40     55.81 o 
   5   7   5     1482.45     1670.95     79.83 o 
  -5   8   5      238.58      198.16     54.70 o 
  -4   8   5      862.57      812.75     88.41 o 
  -3   8   5     2229.02     2260.15     83.09 o 
  -2   8   5      862.12      892.86     34.03 o 
  -1   8   5     3969.74     4116.88    116.59 o 
   0   8   5     4757.89     4589.77    122.80 o 
   1   8   5     3900.69     4008.01    130.37 o 
   2   8   5      940.84      946.23     34.19 o 
   3   8   5     2092.37     2139.02     77.93 o 
   4   8   5      942.96     1060.97     53.51 o 
   5   8   5      259.73      329.57     45.37 o 
  -5   9   5      273.54      283.25     62.67 o 
  -4   9   5      396.80      396.20     42.25 o 
  -3   9   5      169.89      167.71     28.40 o 
  -2   9   5     1786.17     1808.79     59.74 o 
  -1   9   5      564.27      593.79     25.37 o 
   0   9   5      428.71      433.03     17.29 o 
   1   9   5      609.24      626.78     22.12 o 
   2   9   5     1838.83     1781.40     68.22 o 
   3   9   5      115.81       92.14     21.50 o 
   4   9   5      368.87      423.74     39.64 o 
   5   9   5      228.53      198.58     45.53 o 
  -5  10   5      119.91       -9.86     58.10 o 
  -4  10   5     4457.66     4331.79    196.23 o 
  -3  10   5      252.38      299.27     39.05 o 
  -2  10   5      600.11      597.32     25.16 o 
  -1  10   5      521.69      565.93     25.12 o 
   0  10   5    19540.05    19198.06    501.63 o 
   1  10   5      513.44      571.77     26.50 o 
   2  10   5      523.07      486.29     45.56 o 
   3  10   5      218.93      227.11     29.60 o 
   4  10   5     4736.02     4794.00    174.53 o 
   5  10   5      111.31      179.61    117.92 o 
  -4  11   5      162.51       97.55     57.55 o 
  -3  11   5      226.99      263.62     40.51 o 
  -2  11   5     1150.62     1180.63     43.41 o 
  -1  11   5      432.26      467.97     25.19 o 
   0  11   5      563.24      566.03     22.54 o 
   1  11   5      370.73      429.46     23.40 o 
   2  11   5     1157.12     1106.54     50.80 o 
   3  11   5      224.96      166.21     30.19 o 
   4  11   5      173.63      185.21     37.56 o 
   5  11   5      138.88      144.55    124.63 o 
  -4  12   5     1334.47     1334.93    147.24 o 
  -3  12   5     1120.33     1120.98     62.10 o 
  -2  12   5      475.35      483.98     29.58 o 
  -1  12   5     2006.96     2088.44     73.32 o 
   0  12   5     4255.31     4222.23    118.60 o 
   1  12   5     2218.15     2307.06     70.80 o 
   2  12   5      383.69      380.24     56.13 o 
   3  12   5     1068.45     1127.64     73.69 o 
   4  12   5     1258.97     1350.52     71.08 o 
  -4  13   5       22.89       13.84     37.86 o 
  -3  13   5     1209.75     1280.08     69.22 o 
  -2  13   5      291.95      344.25     42.24 o 
  -1  13   5     2665.74     2772.51     92.30 o 
   0  13   5      512.11      550.30     23.83 o 
   1  13   5     2751.99     2913.50     84.39 o 
   2  13   5      353.73      343.88     43.07 o 
   3  13   5     1410.14     1330.94     65.54 o 
   4  13   5       15.37      -44.34     44.34 o 
  -4  14   5       22.48       23.15     40.95 o 
  -3  14   5     1129.61     1132.83     64.61 o 
  -2  14   5      137.88      132.27     29.44 o 
  -1  14   5     1028.83     1040.92     41.04 o 
   0  14   5       13.26       -1.25     18.22 o 
   1  14   5      867.53      942.77     42.00 o 
   2  14   5      141.72       68.55     34.91 o 
   3  14   5     1093.27     1012.72     63.06 o 
   4  14   5       28.36       26.88     45.18 o 
  -4  15   5       59.67      157.27    161.84 o 
  -3  15   5      817.82      901.70     60.51 o 
  -2  15   5     2963.92     2855.97    113.46 o 
  -1  15   5     2488.55     2545.33     85.78 o 
   0  15   5      254.55      296.78     24.42 o 
   1  15   5     2417.59     2538.89    134.23 o 
   2  15   5     3222.41     3128.33    267.35 o 
   3  15   5      814.27      819.98     55.68 o 
  -3  16   5       64.81        9.94     42.38 o 
  -2  16   5      349.98      424.11     46.76 o 
  -1  16   5        7.14       26.17     23.94 o 
   0  16   5      155.58      182.18     23.90 o 
   1  16   5        6.71        7.58     43.38 o 
   2  16   5      368.03      296.22     51.11 o 
   3  16   5       56.32       19.87     64.81 o 
  -3  17   5        9.91      -41.44     44.07 o 
  -2  17   5     3182.44     3088.85    234.61 o 
  -1  17   5       21.27       26.27     28.76 o 
   0  17   5      155.76      162.14     31.83 o 
   1  17   5       19.57       41.02     33.46 o 
   2  17   5     3243.56     3129.36    175.55 o 
   3  17   5       32.11      -21.60     56.00 o 
  -3  18   5      243.94       30.59     94.41 o 
  -2  18   5       18.51       25.84     36.33 o 
  -1  18   5      485.64      611.90     42.24 o 
   0  18   5      878.55      957.75     52.65 o 
   1  18   5      498.70      500.92     65.19 o 
   2  18   5       12.90      -32.64     43.13 o 
   3  18   5      315.88      126.43    127.60 o 
  -2  19   5      147.24      132.94     40.49 o 
  -1  19   5      593.51      688.12     55.95 o 
   0  19   5      213.04      218.86     41.03 o 
   1  19   5      584.69      701.42     63.39 o 
   2  19   5      167.60       79.86     62.78 o 
  -2  20   5      172.73      246.91     83.13 o 
  -1  20   5     1254.06     1203.35     75.48 o 
   0  20   5       13.36       97.17     41.97 o 
   1  20   5     1302.00     1587.52    278.27 o 
   2  20   5      162.50      178.30     80.85 o 
   0  21   5      170.59      187.28    117.78 o 
   1  21   5        9.78     -154.85    202.78 o 
   0   0   6    10408.82    10319.93    538.80 o 
   1   0   6    18563.13    18625.17    581.14 o 
   2   0   6      264.35      319.98     11.68 o 
   3   0   6     4050.65     4081.87    110.95 o 
   4   0   6     3022.57     3085.88    106.00 o 
   5   0   6     1833.17     1898.45    121.99 o 
  -5   1   6      432.35      420.27     41.53 o 
  -4   1   6       15.82       -1.19     20.66 o 
  -3   1   6     1886.01     1853.14     62.90 o 
  -2   1   6     1070.74     1164.15     32.13 o 
  -1   1   6     4040.97     4015.09    147.91 o 
   0   1   6      202.28      203.09      8.45 o 
   1   1   6     3702.00     3618.35    125.06 o 
   2   1   6     1002.27     1076.80     29.77 o 
   3   1   6     1658.22     1691.73     51.99 o 
   4   1   6       28.42       10.29     18.65 o 
   5   1   6      514.16      551.39     63.49 o 
  -5   2   6      316.43      405.68     40.20 o 
  -4   2   6     1414.60     1405.42     78.03 o 
  -3   2   6      322.09      331.72     23.09 o 
  -2   2   6    11075.73    10880.09    351.40 o 
  -1   2   6     1134.11     1102.51     43.81 o 
   0   2   6    10064.86     9833.78    228.10 o 
   1   2   6     1297.06     1202.74     41.20 o 
   2   2   6    10855.63    10657.39    258.33 o 
   3   2   6      483.66      477.29     19.78 o 
   4   2   6     1519.03     1577.53     54.47 o 
   5   2   6      307.12      250.45     81.47 o 
  -5   3   6      751.93      777.01     51.95 o 
  -4   3   6     2749.28     2754.20    102.08 o 
  -3   3   6     1373.73     1448.14     57.47 o 
  -2   3   6     1080.45     1061.67     35.10 o 
  -1   3   6     4504.63     4400.52    139.36 o 
   0   3   6    13071.46    12838.60    272.85 o 
   1   3   6     4781.75     4518.09    150.95 o 
   2   3   6     1107.52     1087.69     34.68 o 
   3   3   6     1290.63     1349.17     47.41 o 
   4   3   6     2549.16     2547.13     84.18 o 
   5   3   6      689.14      856.72     62.25 o 
  -5   4   6      167.57      115.63     36.98 o 
  -4   4   6      102.72      105.59     26.87 o 
  -3   4   6     1347.48     1257.95     49.15 o 
  -2   4   6      979.86      944.05     41.62 o 
  -1   4   6      778.80      794.04     34.43 o 
   0   4   6      873.61      890.18     23.83 o 
   1   4   6      927.88      888.56     32.38 o 
   2   4   6      971.30      985.85     35.24 o 
   3   4   6     1323.53     1338.58     41.60 o 
   4   4   6      113.94      119.82     25.04 o 
   5   4   6      159.32      146.68     43.20 o 
  -5   5   6      891.29      957.59    128.35 o 
  -4   5   6      824.51      789.12     46.30 o 
  -3   5   6     6697.57     6445.69    201.09 o 
  -2   5   6     3763.81     3649.68    107.66 o 
  -1   5   6     6402.73     6314.84    252.30 o 
   0   5   6    12603.16    13090.85    313.35 o 
   1   5   6     6083.22     5843.66    195.51 o 
   2   5   6     3510.44     3495.04    109.82 o 
   3   5   6     6342.44     6399.75    185.96 o 
   4   5   6      867.21      912.02     51.29 o 
   5   5   6      944.87      999.97     88.46 o 
  -5   6   6       48.29       -5.10     46.85 o 
  -4   6   6      943.68     1000.23     54.75 o 
  -3   6   6      869.18      910.72     38.36 o 
  -2   6   6     1471.64     1407.53     46.31 o 
  -1   6   6     1780.66     1864.38     67.70 o 
   0   6   6     3213.51     3241.78     86.58 o 
   1   6   6     1812.34     1881.06     59.79 o 
   2   6   6     1391.27     1383.77     54.91 o 
   3   6   6      831.94      872.47     33.46 o 
   4   6   6      938.47      993.50     54.36 o 
   5   6   6       56.76       98.68     43.39 o 
  -5   7   6      192.56      141.85     53.01 o 
  -4   7   6      133.08      124.00     26.60 o 
  -3   7   6     1421.87     1366.21     53.92 o 
  -2   7   6     4645.10     4622.02    153.08 o 
  -1   7   6     4690.22     4775.16    153.74 o 
   0   7   6     1377.62     1369.08     47.59 o 
   1   7   6     4867.80     4820.22    149.32 o 
   2   7   6     4620.43     4566.68    148.24 o 
   3   7   6     1486.96     1518.19     56.93 o 
   4   7   6      128.97      176.25     32.21 o 
   5   7   6      178.55      264.74     44.34 o 
  -5   8   6      504.88      386.77     62.13 o 
  -4   8   6      234.94      201.26     63.61 o 
  -3   8   6     2044.75     2052.93    109.98 o 
  -2   8   6      450.23      482.36     34.25 o 
  -1   8   6     4872.45     4904.65    161.85 o 
   0   8   6      757.35      694.72     30.97 o 
   1   8   6     5199.65     5274.40    177.12 o 
   2   8   6      364.00      402.54     20.11 o 
   3   8   6     1915.18     1971.42     82.66 o 
   4   8   6      197.26      238.96     35.05 o 
   5   8   6      447.71      537.67     61.60 o 
  -5   9   6       41.99       -8.01     56.37 o 
  -4   9   6      471.28      434.80     44.16 o 
  -3   9   6      274.79      310.16     28.54 o 
  -2   9   6     1710.09     1697.02     55.26 o 
  -1   9   6      300.59      316.70     17.08 o 
   0   9   6     2065.82     2055.22     60.10 o 
   1   9   6      299.90      326.87     35.87 o 
   2   9   6     1674.28     1655.14     59.65 o 
   3   9   6      237.03      255.47     30.20 o 
   4   9   6      458.81      435.48     41.41 o 
   5   9   6       38.95      123.17     57.39 o 
  -5  10   6      487.04      300.69     93.65 o 
  -4  10   6      139.70      117.66     38.70 o 
  -3  10   6     2301.23     2153.91    111.41 o 
  -2  10   6     7603.63     7820.03    237.29 o 
  -1  10   6     2796.96     2727.24     84.97 o 
   0  10   6       10.31       17.94     10.33 o 
   1  10   6     2751.24     2755.36     94.88 o 
   2  10   6     7463.55     7488.19    263.06 o 
   3  10   6     2375.63     2305.28     92.77 o 
   4  10   6      146.39      158.37     50.25 o 
   5  10   6      466.74      374.51     88.62 o 
  -5  11   6       35.53      -89.22    142.06 o 
  -4  11   6      555.24      564.69    110.59 o 
  -3  11   6      263.62      344.73     39.21 o 
  -2  11   6     1708.51     1737.18     67.32 o 
  -1  11   6      234.38      186.68     19.99 o 
   0  11   6      584.79      574.36     23.29 o 
   1  11   6      190.51      185.24     17.26 o 
   2  11   6     1957.73     1921.52     72.83 o 
   3  11   6      229.42      163.19     38.35 o 
   4  11   6      536.81      535.14     57.36 o 
   5  11   6       49.36       -8.16    127.88 o 
  -4  12   6      617.34      612.33    100.15 o 
  -3  12   6      754.56      752.46     54.59 o 
  -2  12   6     1462.20     1463.80     68.05 o 
  -1  12   6     2744.24     2703.69     85.48 o 
   0  12   6     1963.53     2055.49     61.88 o 
   1  12   6     3042.15     3090.95     99.38 o 
   2  12   6     1635.51     1567.53     74.48 o 
   3  12   6      728.71      746.65     70.04 o 
   4  12   6      604.98      606.38     51.34 o 
  -4  13   6      132.90      115.32     41.75 o 
  -3  13   6     1015.01     1020.77     63.70 o 
  -2  13   6     1327.51     1369.64     57.71 o 
  -1  13   6     2126.75     2067.19    100.04 o 
   0  13   6      811.42      862.68     32.05 o 
   1  13   6     2028.34     2037.32     85.81 o 
   2  13   6     1005.46      965.90     73.63 o 
   3  13   6      776.87      705.75     51.41 o 
   4  13   6      116.30       84.32     40.96 o 
  -4  14   6      358.26      309.00     53.46 o 
  -3  14   6      156.28      147.58     37.74 o 
  -2  14   6      654.60      628.98     52.70 o 
  -1  14   6      536.89      528.49     31.94 o 
   0  14   6     1125.94     1086.67     43.85 o 
   1  14   6      520.78      563.62     32.51 o 
   2  14   6      674.94      634.96     98.96 o 
   3  14   6      118.88      109.65     53.97 o 
   4  14   6      356.95      357.97     53.36 o 
  -4  15   6      766.77      566.00     97.72 o 
  -3  15   6     1793.66     1767.78    123.97 o 
  -2  15   6      951.33      981.92     54.63 o 
  -1  15   6     1971.72     1909.87     69.63 o 
   0  15   6     2884.69     2922.59     92.61 o 
   1  15   6     1941.18     1979.72     87.55 o 
   2  15   6     1039.71     1035.68     56.46 o 
   3  15   6     1793.75     1749.38    150.14 o 
  -3  16   6      274.28      267.82     45.16 o 
  -2  16   6       94.07       25.67     33.43 o 
  -1  16   6      358.53      340.36     33.27 o 
   0  16   6      129.73      132.47     23.67 o 
   1  16   6      334.87      348.13     32.54 o 
   2  16   6       84.35       80.16     72.89 o 
   3  16   6      211.44      174.50     64.40 o 
  -3  17   6      104.39      107.45     64.85 o 
  -2  17   6       19.82       52.55     36.04 o 
  -1  17   6     1063.53     1017.13     52.84 o 
   0  17   6     1353.46     1311.47     61.62 o 
   1  17   6     1063.18     1108.56     57.88 o 
   2  17   6        6.33        7.07     41.99 o 
   3  17   6      193.20       77.74     76.22 o 
  -3  18   6      159.18      159.28     95.24 o 
  -2  18   6      806.43      895.91     54.21 o 
  -1  18   6      343.09      311.24     37.35 o 
   0  18   6     1056.10     1017.48     65.64 o 
   1  18   6      302.60      326.88     56.11 o 
   2  18   6      767.28      738.90     65.25 o 
   3  18   6      150.33       30.92    126.64 o 
  -2  19   6      110.82       69.34     43.96 o 
  -1  19   6      401.80      397.93     49.44 o 
   0  19   6       47.62        1.62     37.76 o 
   1  19   6      346.72      318.68     45.87 o 
   2  19   6       91.28       62.19     63.74 o 
  -2  20   6        3.26      -49.17     76.01 o 
  -1  20   6      998.39     1176.86    135.38 o 
   0  20   6     1076.40     1042.49    106.81 o 
   1  20   6     1034.24     1069.33    141.30 o 
   2  20   6        1.09       45.23     77.95 o 
   0  21   6       35.63        4.50    148.70 o 
   1   0   7     1063.82     1245.01     40.14 o 
   2   0   7    23182.23    22941.62    585.38 o 
   3   0   7      533.66      640.39     26.74 o 
   4   0   7      320.27      309.33     27.10 o 
   5   0   7       33.88       31.08     49.67 o 
  -5   1   7      243.46      233.77     43.52 o 
  -4   1   7      553.77      577.01     34.63 o 
  -3   1   7     1676.01     1758.56     65.10 o 
  -2   1   7     1993.70     2061.96     60.71 o 
  -1   1   7      280.47      347.93     19.85 o 
   0   1   7     2628.67     2566.57     66.90 o 
   1   1   7      354.73      415.47     16.07 o 
   2   1   7     2131.70     2122.51     51.09 o 
   3   1   7     1886.43     1879.97     54.24 o 
   4   1   7      613.62      648.51     37.37 o 
   5   1   7      247.57      319.53     58.71 o 
  -5   2   7      714.30      710.15     92.68 o 
  -4   2   7      218.73      194.59     28.61 o 
  -3   2   7     1066.68     1087.82     44.53 o 
  -2   2   7     5212.77     5082.38    194.20 o 
  -1   2   7     5544.62     5371.37    210.61 o 
   0   2   7      628.36      617.43     17.74 o 
   1   2   7     5553.88     5231.46    160.79 o 
   2   2   7     5103.88     5032.92    123.65 o 
   3   2   7     1142.60     1159.21     37.10 o 
   4   2   7      245.62      291.54     24.24 o 
   5   2   7      790.62      768.31     62.68 o 
  -5   3   7      439.74      442.25     43.87 o 
  -4   3   7      170.70      171.81     27.91 o 
  -3   3   7     3153.66     3100.03    103.65 o 
  -2   3   7      152.25      162.08     13.80 o 
  -1   3   7    11933.88    11675.00    393.88 o 
   0   3   7      508.00      524.00     15.71 o 
   1   3   7    11686.15    11571.96    388.29 o 
   2   3   7      145.29      156.89     11.56 o 
   3   3   7     3178.77     3073.72     93.90 o 
   4   3   7      153.13      190.86     22.75 o 
   5   3   7      410.09      370.11     50.25 o 
  -5   4   7      496.37      483.88     46.01 o 
  -4   4   7      178.83      195.53     54.76 o 
  -3   4   7      801.38      805.79     38.19 o 
  -2   4   7      559.00      586.45     33.34 o 
  -1   4   7     4409.30     4487.75    161.99 o 
   0   4   7     1399.90     1453.08     38.21 o 
   1   4   7     4895.96     4905.18    159.67 o 
   2   4   7      523.31      593.23     25.17 o 
   3   4   7      680.53      719.52     30.76 o 
   4   4   7      203.03      214.15     27.49 o 
   5   4   7      447.71      526.92     54.79 o 
  -5   5   7      584.21      479.60     58.75 o 
  -4   5   7     2893.59     2967.07    116.98 o 
  -3   5   7     6952.66     6707.61    221.38 o 
  -2   5   7      199.45      237.43     22.01 o 
  -1   5   7     6756.33     6577.96    257.80 o 
   0   5   7    14252.99    14336.87    361.87 o 
   1   5   7     7088.13     6855.66    223.30 o 
   2   5   7      215.65      252.88     23.57 o 
   3   5   7     7424.70     7478.52    223.90 o 
   4   5   7     2994.42     3110.38    119.30 o 
   5   5   7      510.90      485.43     54.35 o 
  -5   6   7        1.85      -35.89     49.02 o 
  -4   6   7      726.51      689.51     45.12 o 
  -3   6   7       44.28       49.56     18.17 o 
  -2   6   7     1399.65     1393.46     58.94 o 
  -1   6   7      400.26      490.80     86.27 o 
   0   6   7     1965.11     1868.27     50.25 o 
   1   6   7      313.17      348.08     16.49 o 
   2   6   7     1435.25     1378.91     55.56 o 
   3   6   7       42.55       41.96     16.50 o 
   4   6   7      777.81      861.66     48.55 o 
   5   6   7        4.13       76.02     44.07 o 
  -5   7   7       77.04      125.60     53.46 o 
  -4   7   7     3707.80     3633.36    127.02 o 
  -3   7   7      525.02      484.05     29.29 o 
  -2   7   7     1074.05     1084.76     63.04 o 
  -1   7   7      619.80      650.67     39.84 o 
   0   7   7    15659.61    15668.68    445.82 o 
   1   7   7      700.92      747.45     27.64 o 
   2   7   7     1051.95     1096.54     45.35 o 
   3   7   7      632.15      526.53     31.53 o 
   4   7   7     3732.22     3951.85    145.45 o 
   5   7   7       47.99       45.94     53.25 o 
  -5   8   7      530.07      423.60     64.81 o 
  -4   8   7      197.29      167.70     37.26 o 
  -3   8   7      768.78      765.82     41.80 o 
  -2   8   7     5743.35     5637.69    216.98 o 
  -1   8   7     1693.06     1636.60     55.28 o 
   0   8   7      902.88      922.58     33.88 o 
   1   8   7     1540.41     1475.51     52.40 o 
   2   8   7     5627.49     5638.12    180.28 o 
   3   8   7      778.66      882.60     46.44 o 
   4   8   7      159.84      195.62     35.23 o 
   5   8   7      510.13      433.24     57.09 o 
  -5   9   7      368.26      298.46     65.79 o 
  -4   9   7      172.50      146.15     60.53 o 
  -3   9   7     2021.82     1977.61     90.56 o 
  -2   9   7       19.45       38.53     15.96 o 
  -1   9   7     1683.33     1657.08     52.59 o 
   0   9   7      745.46      764.93     29.04 o 
   1   9   7     1635.11     1621.92     56.13 o 
   2   9   7        1.69       -4.20     15.58 o 
   3   9   7     2126.88     2105.16     85.46 o 
   4   9   7      134.39      161.68     37.03 o 
   5   9   7      354.53      351.48    124.01 o 
  -5  10   7     1463.96     1108.84    232.00 o 
  -4  10   7       28.85      -36.60     36.60 o 
  -3  10   7     3225.71     3060.93    139.42 o 
  -2  10   7       11.63       18.13     17.51 o 
  -1  10   7     9008.77     8863.72    258.93 o 
   0  10   7       21.49       65.61     12.56 o 
   1  10   7     8723.01     8770.99    288.64 o 
   2  10   7       12.01       -3.18     25.54 o 
   3  10   7     3527.62     3602.08    130.29 o 
   4  10   7       25.88      -34.05     34.05 o 
   5  10   7     1514.92     1468.21    132.40 o 
  -4  11   7      180.20      148.12     43.39 o 
  -3  11   7      551.15      462.53     45.41 o 
  -2  11   7      209.44      226.35     27.54 o 
  -1  11   7      979.28      997.91     33.39 o 
   0  11   7      131.38      142.65     13.95 o 
   1  11   7      878.22      926.05     38.79 o 
   2  11   7      145.82      166.37     33.38 o 
   3  11   7      477.13      496.62     61.68 o 
   4  11   7      186.35      188.62     40.84 o 
  -4  12   7      347.34      303.63     48.55 o 
  -3  12   7      128.36       97.49     38.36 o 
  -2  12   7     3616.67     3556.10    132.20 o 
  -1  12   7     1547.32     1556.56     55.03 o 
   0  12   7      997.36      969.96     34.58 o 
   1  12   7     1511.57     1627.26     53.69 o 
   2  12   7     3709.53     3705.69    134.15 o 
   3  12   7      174.13      168.52     64.76 o 
   4  12   7      326.35      362.76     49.30 o 
  -4  13   7      910.28     1018.79    105.57 o 
  -3  13   7      125.13       54.23     35.50 o 
  -2  13   7      473.76      491.04     38.23 o 
  -1  13   7      179.53      187.27     22.62 o 
   0  13   7     4616.64     4646.39    130.76 o 
   1  13   7      223.92      223.47     18.32 o 
   2  13   7      454.89      530.98     47.35 o 
   3  13   7      157.78      115.90     34.81 o 
   4  13   7      972.76     1002.13     66.61 o 
  -4  14   7      340.90      262.85     68.82 o 
  -3  14   7      333.86      302.46     42.23 o 
  -2  14   7     1356.12     1331.69     63.34 o 
  -1  14   7      274.83      271.96     29.00 o 
   0  14   7      451.69      502.98     29.16 o 
   1  14   7      242.27      268.32     32.30 o 
   2  14   7     1230.87     1308.72     76.54 o 
   3  14   7      356.13      351.31     91.74 o 
   4  14   7      363.61      317.41     51.30 o 
  -4  15   7      739.07      554.75    116.75 o 
  -3  15   7      979.01     1024.40     62.10 o 
  -2  15   7       12.56       47.21     31.42 o 
  -1  15   7     1047.98     1099.71     58.10 o 
   0  15   7     4145.72     4197.30    128.14 o 
   1  15   7     1170.48     1326.56     66.56 o 
   2  15   7        8.44      -52.76     70.04 o 
   3  15   7     1018.10      976.53    137.07 o 
  -3  16   7      332.67      308.99     47.34 o 
  -2  16   7        7.29        3.99     32.83 o 
  -1  16   7      618.97      646.57     43.91 o 
   0  16   7       85.72       86.23     24.12 o 
   1  16   7      601.72      671.76     45.44 o 
   2  16   7       10.79      -19.49     57.27 o 
   3  16   7      378.13      333.93     45.88 o 
  -3  17   7      938.58      961.25    176.26 o 
  -2  17   7      206.68      200.08     38.85 o 
  -1  17   7     1717.45     1685.81     72.14 o 
   0  17   7       61.30       80.47     33.80 o 
   1  17   7     1684.52     1770.72     91.89 o 
   2  17   7      194.65      141.64     47.35 o 
   3  17   7     1043.60      788.77    259.77 o 
  -2  18   7      195.47      230.68     41.77 o 
  -1  18   7      427.62      424.92     65.54 o 
   0  18   7      335.55      351.06     42.86 o 
   1  18   7      411.88      446.14     46.24 o 
   2  18   7      261.18      173.69     54.67 o 
  -2  19   7      213.67      147.07     49.20 o 
  -1  19   7      126.58       77.05     43.55 o 
   0  19   7      708.08      817.65     72.92 o 
   1  19   7      134.08      102.57     42.34 o 
   2  19   7      295.27      254.37     66.24 o 
  -1  20   7       10.56       18.81     72.14 o 
   0  20   7        2.37       33.39     97.95 o 
   1  20   7        9.46      -56.34    101.85 o 
   0   0   8    15002.52    15345.67    593.99 o 
   1   0   8     8381.29     8338.96    250.75 o 
   2   0   8      161.84      225.50     30.50 o 
   3   0   8     6060.27     6040.09    175.74 o 
   4   0   8     4929.81     4905.05    162.22 o 
   5   0   8     1836.82     1660.28    118.68 o 
  -5   1   8       66.24       88.74     42.39 o 
  -4   1   8      833.02      886.82     43.39 o 
  -3   1   8      300.58      318.47     23.14 o 
  -2   1   8     1617.41     1631.99     52.27 o 
  -1   1   8     1349.35     1356.01     50.81 o 
   0   1   8     5721.32     5566.32    152.02 o 
   1   1   8     1144.31     1182.60     40.95 o 
   2   1   8     1541.76     1504.99     41.32 o 
   3   1   8      215.98      225.03     16.63 o 
   4   1   8      858.41      896.73     42.54 o 
   5   1   8       72.51      119.86     45.74 o 
  -5   2   8      730.02      696.44     59.83 o 
  -4   2   8        1.20       -5.64     24.93 o 
  -3   2   8     2736.17     2692.49     96.63 o 
  -2   2   8     1802.28     1728.03     75.12 o 
  -1   2   8     8309.03     7715.25    317.21 o 
   0   2   8      236.43      232.42     12.24 o 
   1   2   8     8181.01     7738.23    233.06 o 
   2   2   8     1972.19     1894.29     50.82 o 
   3   2   8     2964.58     2969.64     80.37 o 
   4   2   8       18.78       19.20     20.52 o 
   5   2   8      744.15      879.86     68.05 o 
  -5   3   8      598.79      578.23     54.33 o 
  -4   3   8     2252.26     2206.03    112.88 o 
  -3   3   8     1433.11     1408.14     50.67 o 
  -2   3   8     1217.31     1179.85     52.10 o 
  -1   3   8     3673.57     3421.51    136.43 o 
   0   3   8    10231.36     9818.59    247.32 o 
   1   3   8     3977.54     3834.70    121.98 o 
   2   3   8     1214.49     1233.17     42.98 o 
   3   3   8     1199.08     1170.85     44.77 o 
   4   3   8     2273.99     2340.80     76.34 o 
   5   3   8      565.39      475.33    101.53 o 
  -5   4   8      111.41      125.95     56.94 o 
  -4   4   8      919.78      966.47     57.85 o 
  -3   4   8       44.88       54.45     22.72 o 
  -2   4   8     2612.71     2521.25     86.43 o 
  -1   4   8      350.70      395.17     26.11 o 
   0   4   8     3111.19     3037.17     78.47 o 
   1   4   8      322.00      339.21     17.11 o 
   2   4   8     2646.01     2515.50     89.64 o 
   3   4   8       61.85       68.71     16.36 o 
   4   4   8      883.29      918.36     46.44 o 
   5   4   8       91.14      117.78     45.91 o 
  -5   5   8      532.09      535.36     61.66 o 
  -4   5   8     1813.21     1721.43     76.50 o 
  -3   5   8     2614.07     2495.52     91.05 o 
  -2   5   8     4627.07     4552.35    162.44 o 
  -1   5   8     5765.83     5350.01    190.92 o 
   0   5   8     6015.71     6047.37    153.10 o 
   1   5   8     5502.92     5321.33    145.99 o 
   2   5   8     4320.77     4285.90    137.66 o 
   3   5   8     2260.21     2271.67     75.05 o 
   4   5   8     1802.57     1828.45    124.22 o 
   5   5   8      680.58      648.05     60.64 o 
  -5   6   8      256.89      158.22     54.75 o 
  -4   6   8      121.74      132.10     30.95 o 
  -3   6   8      592.98      592.40     31.59 o 
  -2   6   8     1498.39     1481.82     59.50 o 
  -1   6   8     4016.31     3799.30    169.25 o 
   0   6   8        3.52        5.55      7.08 o 
   1   6   8     3772.79     4000.27    129.78 o 
   2   6   8     1268.10     1261.60     50.76 o 
   3   6   8      560.90      560.58     30.29 o 
   4   6   8       91.08      106.06     50.54 o 
   5   6   8      289.59      349.39     57.77 o 
  -5   7   8      173.68      117.61     74.30 o 
  -4   7   8       49.16        2.37     29.68 o 
  -3   7   8     1277.28     1165.39     54.31 o 
  -2   7   8      986.75      939.37     49.16 o 
  -1   7   8     3768.33     3747.53    162.76 o 
   0   7   8      187.17      204.99     12.10 o 
   1   7   8     3798.35     3770.83    118.77 o 
   2   7   8     1266.71     1201.24     44.11 o 
   3   7   8     1236.14     1243.71     52.61 o 
   4   7   8       51.63       50.09     32.06 o 
   5   7   8      199.22      263.80     51.71 o 
  -5   8   8      221.90      181.50     60.96 o 
  -4   8   8     1281.69     1221.99     64.91 o 
  -3   8   8      637.38      683.76     38.83 o 
  -2   8   8     2793.89     2680.89    112.88 o 
  -1   8   8      518.07      438.93     25.46 o 
   0   8   8     5732.26     5743.21    178.27 o 
   1   8   8      443.47      451.81     20.71 o 
   2   8   8     3108.67     3116.42    107.16 o 
   3   8   8      554.58      651.10     41.66 o 
   4   8   8     1180.80     1139.60     63.37 o 
   5   8   8      211.40      267.58     71.32 o 
  -5   9   8      277.11      199.35     65.87 o 
  -4   9   8      185.83      154.31     41.09 o 
  -3   9   8     1508.99     1436.39     66.20 o 
  -2   9   8      171.09      205.58     23.56 o 
  -1   9   8     1555.05     1555.74     54.74 o 
   0   9   8      829.14      831.09     32.67 o 
   1   9   8     1625.03     1562.51     53.82 o 
   2   9   8      196.33      196.02     19.72 o 
   3   9   8     1443.24     1554.90     69.26 o 
   4   9   8      168.78      207.08     47.70 o 
   5   9   8      251.35      314.96    135.63 o 
  -5  10   8       96.49      170.21    128.02 o 
  -4  10   8       73.61       88.15     40.34 o 
  -3  10   8     1372.63     1397.92    132.61 o 
  -2  10   8     5573.95     5461.69    213.57 o 
  -1  10   8     1568.92     1636.56     53.20 o 
   0  10   8       87.64      134.34     12.74 o 
   1  10   8     1581.53     1591.79     56.31 o 
   2  10   8     5564.35     5528.23    179.71 o 
   3  10   8     1251.41     1332.82     65.61 o 
   4  10   8      101.92       94.40     38.73 o 
   5  10   8      109.60       -7.68    133.34 o 
  -4  11   8       31.50       32.26     41.74 o 
  -3  11   8     1837.35     1806.95     89.07 o 
  -2  11   8      480.15      478.98     34.86 o 
  -1  11   8      861.38      895.87     37.82 o 
   0  11   8      276.89      245.89     15.82 o 
   1  11   8     1041.14     1029.30     40.64 o 
   2  11   8      456.99      422.91     44.26 o 
   3  11   8     1947.83     1775.53     97.70 o 
   4  11   8       32.87      -22.26     38.77 o 
  -4  12   8      361.10      278.16     49.79 o 
  -3  12   8      644.74      756.21     62.08 o 
  -2  12   8     2010.90     2017.82     98.99 o 
  -1  12   8     1166.41     1213.09     48.30 o 
   0  12   8     3779.84     3707.05    102.17 o 
   1  12   8     1274.58     1378.64     43.99 o 
   2  12   8     2103.09     2141.17     92.72 o 
   3  12   8      521.53      573.23     55.31 o 
   4  12   8      312.34      293.15     47.14 o 
  -4  13   8       71.34       59.07     48.06 o 
  -3  13   8      754.22      746.79     51.29 o 
  -2  13   8     1597.98     1547.60     81.88 o 
  -1  13   8     2626.33     2576.72     91.95 o 
   0  13   8      435.83      443.05     29.98 o 
   1  13   8     2496.92     2514.54     76.34 o 
   2  13   8     1535.38     1567.97     75.74 o 
   3  13   8      659.58      682.05    107.34 o 
   4  13   8       41.96       43.23     43.97 o 
  -4  14   8      182.43      123.08     67.20 o 
  -3  14   8      953.82      947.35     67.81 o 
  -2  14   8       87.12      100.13     31.54 o 
  -1  14   8     1237.56     1212.43     56.19 o 
   0  14   8       65.71       65.90     22.41 o 
   1  14   8     1280.20     1359.31     54.53 o 
   2  14   8       94.55       27.89     32.42 o 
   3  14   8      907.33      939.63    117.76 o 
   4  14   8      164.11      -66.19     95.62 o 
  -3  15   8      854.28      764.23     57.58 o 
  -2  15   8     1167.04     1163.33     90.71 o 
  -1  15   8     1323.27     1404.06     63.57 o 
   0  15   8     2031.88     2002.46     76.37 o 
   1  15   8     1453.98     1620.97     68.99 o 
   2  15   8     1177.74     1189.62     89.21 o 
   3  15   8      888.55      903.55     94.29 o 
   4  15   8      926.09      615.06    204.30 o 
  -3  16   8       95.76       68.24     44.51 o 
  -2  16   8      469.57      471.98     43.26 o 
  -1  16   8      142.85      128.72     31.08 o 
   0  16   8      822.44      862.20     77.61 o 
   1  16   8      172.31      170.42     35.27 o 
   2  16   8      437.67      460.17     72.11 o 
   3  16   8       78.29      -39.50     78.86 o 
  -3  17   8      512.87      490.29    113.49 o 
  -2  17   8      363.36      341.47     42.64 o 
  -1  17   8      298.94      323.15     39.85 o 
   0  17   8     2488.22     2313.67    122.24 o 
   1  17   8      338.94      397.85     53.80 o 
   2  17   8      350.80      334.15     62.62 o 
   3  17   8      450.67      261.35    261.78 o 
  -2  18   8      147.65      178.62     41.63 o 
  -1  18   8      720.51      712.08     63.06 o 
   0  18   8       13.80       -2.18     50.76 o 
   1  18   8      604.87      544.01     50.53 o 
   2  18   8      119.54       53.09     44.36 o 
  -2  19   8      316.73      459.51     89.50 o 
  -1  19   8       89.97       20.86     43.77 o 
   0  19   8      426.97      448.04     63.90 o 
   1  19   8       72.53       17.64     85.84 o 
   2  19   8      239.64      142.81     75.18 o 
  -1  20   8      799.83      609.18     99.11 o 
   0  20   8      937.06      864.46    208.45 o 
   1  20   8      845.08      894.40    228.10 o 
   1   0   9     9342.64     9271.98    278.47 o 
   2   0   9      690.61      718.10     29.86 o 
   3   0   9     6086.78     6077.88    177.18 o 
   4   0   9      166.53       93.82     29.71 o 
   5   0   9      532.21      482.52    120.96 o 
  -5   1   9      357.95      258.18     48.35 o 
  -4   1   9      216.20      195.64     43.10 o 
  -3   1   9     2229.60     2172.20     80.64 o 
  -2   1   9       90.72      132.94     22.50 o 
  -1   1   9     3490.63     3451.53    111.15 o 
   0   1   9     1466.74     1669.30     50.31 o 
   1   1   9     3367.03     3235.40    102.49 o 
   2   1   9      112.24      119.27     13.66 o 
   3   1   9     2479.49     2426.80     72.92 o 
   4   1   9      260.55      259.60     35.31 o 
   5   1   9      344.28      370.76     53.46 o 
  -5   2   9       83.77      145.95     45.16 o 
  -4   2   9      923.34     1046.97     48.41 o 
  -3   2   9     1943.13     1977.67     69.95 o 
  -2   2   9     2075.83     2076.92     87.61 o 
  -1   2   9     2464.10     2346.85    102.23 o 
   0   2   9    13469.10    12923.52    329.61 o 
   1   2   9     2357.49     2321.36     78.72 o 
   2   2   9     2092.18     2086.39     62.54 o 
   3   2   9     1846.20     1872.85     57.10 o 
   4   2   9      922.16     1024.17     54.62 o 
   5   2   9       84.59       55.39     46.54 o 
  -5   3   9       59.57       78.66     45.04 o 
  -4   3   9      390.31      411.24     43.28 o 
  -3   3   9      449.47      452.66     32.24 o 
  -2   3   9     7237.27     7121.34    291.68 o 
  -1   3   9      866.68      870.65     41.22 o 
   0   3   9     2349.00     2305.15     60.59 o 
   1   3   9      845.00      863.48     33.35 o 
   2   3   9     6947.15     6617.68    228.18 o 
   3   3   9      420.61      473.20     25.27 o 
   4   3   9      310.10      307.50     30.48 o 
   5   3   9       42.26      102.32     63.59 o 
  -5   4   9      174.71      130.87     46.11 o 
  -4   4   9      511.39      518.47     38.86 o 
  -3   4   9      634.95      682.08     35.57 o 
  -2   4   9     3016.21     3027.68    125.91 o 
  -1   4   9     1949.95     1902.46     76.15 o 
   0   4   9     2417.62     2348.59     72.74 o 
   1   4   9     1868.32     1844.61     59.64 o 
   2   4   9     3605.63     3633.69    106.63 o 
   3   4   9      747.19      758.69     32.05 o 
   4   4   9      442.21      394.67     34.58 o 
   5   4   9      178.34      165.91     59.76 o 
  -5   5   9      782.37      714.27     84.89 o 
  -4   5   9      480.65      469.57     66.74 o 
  -3   5   9     1175.95     1215.97     56.91 o 
  -2   5   9    12434.73    12173.84    495.02 o 
  -1   5   9     5946.13     5661.32    186.22 o 
   0   5   9      452.08      470.72     17.71 o 
   1   5   9     5860.26     5800.62    169.65 o 
   2   5   9    12916.62    12694.40    379.37 o 
   3   5   9     1275.79     1348.13     47.48 o 
   4   5   9      467.92      505.75     55.83 o 
   5   5   9      679.15      725.98     65.69 o 
  -5   6   9      459.48      330.17     75.97 o 
  -4   6   9       68.34       52.52     30.90 o 
  -3   6   9     1194.06     1147.86     62.75 o 
  -2   6   9     1191.95     1212.98     51.83 o 
  -1   6   9     1904.54     1802.99     75.65 o 
   0   6   9      978.88     1010.93     31.75 o 
   1   6   9     2129.64     2168.21     63.99 o 
   2   6   9      998.60     1024.39     43.69 o 
   3   6   9     1183.50     1179.59     48.52 o 
   4   6   9       42.80       -4.66     31.13 o 
   5   6   9      491.60      533.20     59.78 o 
  -5   7   9     1194.22     1032.57    163.93 o 
  -4   7   9      253.04      283.78     36.68 o 
  -3   7   9     2365.94     2360.58     91.27 o 
  -2   7   9      798.84      762.41     43.23 o 
  -1   7   9     6635.06     6475.53    235.96 o 
   0   7   9     2209.24     2165.34     70.95 o 
   1   7   9     6452.14     6660.39    202.46 o 
   2   7   9      959.40      936.31     37.84 o 
   3   7   9     2355.14     2268.83     87.05 o 
   4   7   9      261.39      327.81     39.37 o 
   5   7   9     1247.62     1391.64    109.38 o 
  -5   8   9      313.23      245.85     64.13 o 
  -4   8   9      571.87      520.04     64.26 o 
  -3   8   9     2516.63     2430.22     90.60 o 
  -2   8   9      118.41      118.96     22.33 o 
  -1   8   9     3597.76     3475.22    128.52 o 
   0   8   9     2202.82     2239.30     73.88 o 
   1   8   9     3570.61     3531.77    104.39 o 
   2   8   9      155.85      162.28     20.50 o 
   3   8   9     2480.41     2539.34    100.70 o 
   4   8   9      516.66      568.27     59.13 o 
   5   8   9      342.13      371.95    139.22 o 
  -5   9   9       69.59      -86.66    119.93 o 
  -4   9   9     1093.25      931.44     75.56 o 
  -3   9   9        6.62       19.03     35.88 o 
  -2   9   9     2554.99     2580.07     93.86 o 
  -1   9   9        8.78       25.46     16.70 o 
   0   9   9     3425.34     3305.25    100.43 o 
   1   9   9       11.45       30.26     11.52 o 
   2   9   9     2383.17     2323.00     91.63 o 
   3   9   9        1.28        6.80     28.04 o 
   4   9   9     1137.00     1202.83     91.67 o 
   5   9   9       62.24      -19.09    133.21 o 
  -5  10   9      136.19      -32.23    128.85 o 
  -4  10   9     4199.63     4090.37    188.05 o 
  -3  10   9      224.79      305.96     58.85 o 
  -2  10   9      137.83      107.09     26.91 o 
  -1  10   9      438.53      418.46     21.38 o 
   0  10   9    11124.64    11026.17    315.07 o 
   1  10   9      475.08      488.16     21.98 o 
   2  10   9      128.97      212.76     23.85 o 
   3  10   9      246.10      240.68     35.08 o 
   4  10   9     4386.11     4453.96    170.01 o 
  -4  11   9      403.71      426.20     51.49 o 
  -3  11   9      142.81      144.77     57.38 o 
  -2  11   9      357.74      437.50     38.12 o 
  -1  11   9      369.02      363.45     24.87 o 
   0  11   9     2064.97     2031.40     59.70 o 
   1  11   9      347.41      353.19     21.54 o 
   2  11   9      357.56      386.50     42.24 o 
   3  11   9      202.96      134.67     33.85 o 
   4  11   9      407.54      369.18     49.29 o 
  -4  12   9       30.77       15.94     45.43 o 
  -3  12   9     1301.81     1390.49    103.65 o 
  -2  12   9      192.11      203.48     31.60 o 
  -1  12   9     3218.58     3231.15    116.28 o 
   0  12   9     2127.82     2092.19     61.86 o 
   1  12   9     3267.03     3246.67     94.91 o 
   2  12   9      184.16      204.99     31.56 o 
   3  12   9     1480.40     1471.80     72.99 o 
   4  12   9       51.97       48.29     55.20 o 
  -4  13   9       74.49       -5.38     61.10 o 
  -3  13   9      671.98      652.21     49.90 o 
  -2  13   9      393.82      374.09     59.12 o 
  -1  13   9     2085.02     2137.22     78.83 o 
   0  13   9        6.13        7.28     14.59 o 
   1  13   9     1983.32     1995.86     71.40 o 
   2  13   9      410.55      385.58     37.53 o 
   3  13   9      534.97      539.18     85.81 o 
   4  13   9       83.74      -14.17     51.24 o 
  -3  14   9      655.82      586.39     51.62 o 
  -2  14   9      470.69      467.06     40.40 o 
  -1  14   9      747.35      791.10     43.09 o 
   0  14   9      148.64      149.45     21.00 o 
   1  14   9      635.44      749.56     39.81 o 
   2  14   9      485.40      518.31     42.49 o 
   3  14   9      646.72      589.06     66.42 o 
   4  14   9      101.50       46.68    175.74 o 
  -3  15   9      399.43      355.37     48.82 o 
  -2  15   9     1619.56     1628.12     90.46 o 
  -1  15   9     1568.11     1530.41     66.88 o 
   0  15   9      401.19      349.29     30.88 o 
   1  15   9     1602.38     1673.69     73.66 o 
   2  15   9     1682.40     1885.55     93.47 o 
   3  15   9      412.26      438.40     48.55 o 
  -3  16   9        7.79       21.68     43.42 o 
  -2  16   9      711.22      708.04     49.44 o 
  -1  16   9      212.60      216.18     33.68 o 
   0  16   9       58.50       67.53     27.71 o 
   1  16   9      227.99      261.89     44.22 o 
   2  16   9      613.10      554.87     79.05 o 
   3  16   9       16.10      -27.58     41.41 o 
  -2  17   9     1507.81     1466.28     75.75 o 
  -1  17   9      115.23      140.84     33.84 o 
   0  17   9      256.88      247.65     53.31 o 
   1  17   9       79.19       90.41     38.30 o 
   2  17   9     1515.48     1576.24    120.74 o 
   3  17   9      105.65       42.47     73.54 o 
  -2  18   9      308.01      256.98     47.15 o 
  -1  18   9      167.06      107.36     52.37 o 
   0  18   9     1042.66      931.17     76.74 o 
   1  18   9      155.62      125.18     56.31 o 
   2  18   9      446.33      343.14     66.94 o 
  -2  19   9      215.82      155.89     82.86 o 
  -1  19   9      758.15      613.17     75.32 o 
   0  19   9        0.14      -14.51     55.44 o 
   1  19   9      866.24      764.93    126.19 o 
   0   0  10    11772.04    11170.09    501.83 o 
   1   0  10     1820.38     1779.49     63.17 o 
   2   0  10      153.83      175.97     14.66 o 
   3   0  10      748.91      777.10     36.84 o 
   4   0  10     7801.98     7698.29    336.30 o 
   5   0  10      498.07      443.82     69.42 o 
  -5   1  10      709.19      602.60     59.10 o 
  -4   1  10      860.41      862.73     51.42 o 
  -3   1  10     1047.20     1039.17     44.93 o 
  -2   1  10      201.82      216.14     27.12 o 
  -1   1  10     3147.88     2979.65     99.72 o 
   0   1  10     6316.14     6103.45    182.08 o 
   1   1  10     2989.14     2936.01     91.94 o 
   2   1  10      221.41      252.47     12.68 o 
   3   1  10     1097.65     1110.96     40.20 o 
   4   1  10      829.83      825.77     50.97 o 
   5   1  10      729.01      626.76     64.48 o 
  -5   2  10      326.78      219.74     50.32 o 
  -4   2  10      701.91      809.16     50.44 o 
  -3   2  10     1420.36     1406.31     56.27 o 
  -2   2  10     1847.02     1835.05     79.97 o 
  -1   2  10     1495.48     1424.24     60.34 o 
   0   2  10     7058.94     6648.47    172.80 o 
   1   2  10     1587.14     1473.97     52.96 o 
   2   2  10     2014.41     1815.96     67.35 o 
   3   2  10     1371.98     1437.92     49.65 o 
   4   2  10      889.70      955.99     51.84 o 
   5   2  10      350.04      429.65     71.78 o 
  -5   3  10      654.82      726.77     63.64 o 
  -4   3  10      530.71      575.38     40.20 o 
  -3   3  10     2044.66     2032.95     75.65 o 
  -2   3  10      132.77      165.28     23.02 o 
  -1   3  10     5499.44     5155.35    192.72 o 
   0   3  10     3752.15     3603.12    110.15 o 
   1   3  10     5442.49     5114.65    161.36 o 
   2   3  10      159.37      190.23     25.25 o 
   3   3  10     2125.52     2124.80     68.79 o 
   4   3  10      449.11      437.42     35.03 o 
   5   3  10      719.86      742.39     83.30 o 
  -5   4  10      353.09      242.05     51.56 o 
  -4   4  10      182.34      225.24     33.31 o 
  -3   4  10     1812.54     1853.86     68.69 o 
  -2   4  10      160.91      191.32     26.89 o 
  -1   4  10     5117.88     4565.20    162.70 o 
   0   4  10      524.78      549.61     19.82 o 
   1   4  10     4781.47     4546.47    136.42 o 
   2   4  10      180.65      203.05     23.37 o 
   3   4  10     1783.03     1806.08     61.75 o 
   4   4  10      145.14      193.58     34.98 o 
   5   4  10      340.98      454.04     71.85 o 
  -5   5  10      600.30      496.61    221.35 o 
  -4   5  10      491.84      483.04     41.84 o 
  -3   5  10     1287.87     1320.13     61.62 o 
  -2   5  10     6332.63     6267.61    258.82 o 
  -1   5  10     2572.02     2293.30    101.68 o 
   0   5  10     2240.79     2248.60     72.31 o 
   1   5  10     2606.46     2525.69     76.37 o 
   2   5  10     6185.30     6098.04    180.74 o 
   3   5  10     1415.00     1475.99     51.88 o 
   4   5  10      545.50      589.97     44.96 o 
   5   5  10      659.64      542.35     61.31 o 
  -5   6  10       19.53      -65.64     78.88 o 
  -4   6  10      138.77      125.55     34.31 o 
  -3   6  10      309.62      266.38     35.31 o 
  -2   6  10     3034.94     3052.98    101.64 o 
  -1   6  10      143.06      151.06     27.45 o 
   0   6  10     3177.27     3085.48     86.86 o 
   1   6  10       83.45       83.72     14.61 o 
   2   6  10     2318.20     2236.02     87.37 o 
   3   6  10      315.15      346.97     35.88 o 
   4   6  10      166.69      229.72     36.67 o 
   5   6  10       24.64       34.24     65.80 o 
  -5   7  10      131.14      163.78     73.15 o 
  -4   7  10      352.11      262.30     38.58 o 
  -3   7  10       63.76      122.92     54.18 o 
  -2   7  10     3693.24     3536.58    134.77 o 
  -1   7  10      556.08      597.98     35.60 o 
   0   7  10     1720.92     1732.16     59.15 o 
   1   7  10      685.79      750.08     28.65 o 
   2   7  10     3649.62     3598.63    118.36 o 
   3   7  10       78.05       93.52     25.38 o 
   4   7  10      352.36      384.10     41.97 o 
   5   7  10      113.91      178.65    131.34 o 
  -4   8  10      663.31      456.56     59.15 o 
  -3   8  10     1793.15     1823.96     82.68 o 
  -2   8  10      286.69      313.16     28.90 o 
  -1   8  10     2317.99     2303.73    145.79 o 
   0   8  10     1595.90     1552.87     54.12 o 
   1   8  10     2410.66     2491.39     82.79 o 
   2   8  10      352.46      388.27     35.43 o 
   3   8  10     1836.28     1849.02     85.75 o 
   4   8  10      680.61      743.45     51.96 o 
   5   8  10      341.12      303.83    147.66 o 
  -4   9  10      652.37      569.18     83.25 o 
  -3   9  10      370.60      397.25     47.61 o 
  -2   9  10     1491.48     1589.10     64.41 o 
  -1   9  10      814.66      846.85     42.18 o 
   0   9  10      980.41      980.57     38.35 o 
   1   9  10      915.06      978.62     34.40 o 
   2   9  10     1522.24     1407.99     61.51 o 
   3   9  10      333.24      346.03     37.64 o 
   4   9  10      584.25      528.27     50.69 o 
  -4  10  10       25.73       56.48     56.33 o 
  -3  10  10     2097.74     2216.89    113.94 o 
  -2  10  10     1178.96     1156.32     54.97 o 
  -1  10  10     3862.35     3730.02    118.62 o 
   0  10  10       23.14       43.73     14.78 o 
   1  10  10     3775.97     3758.16    112.59 o 
   2  10  10     1177.66     1203.43     54.95 o 
   3  10  10     2022.17     2157.27     95.13 o 
   4  10  10       12.05      -22.56     40.03 o 
  -4  11  10      459.71      360.10     51.15 o 
  -3  11  10      386.75      343.58     46.91 o 
  -2  11  10      756.06      820.07     72.69 o 
  -1  11  10      880.92      887.75     38.48 o 
   0  11  10      245.90      355.56     21.29 o 
   1  11  10      789.76      801.18     33.14 o 
   2  11  10      798.42      962.83     52.11 o 
   3  11  10      479.19      528.71     44.00 o 
   4  11  10      417.91      403.24     50.80 o 
  -4  12  10      394.12      354.93     54.44 o 
  -3  12  10     1437.21     1444.52     83.09 o 
  -2  12  10      110.33      103.70     29.66 o 
  -1  12  10     2297.01     2305.39     84.92 o 
   0  12  10     2360.24     2466.92     71.41 o 
   1  12  10     2424.77     2439.32     90.43 o 
   2  12  10      103.07      156.55     40.55 o 
   3  12  10     1532.96     1558.09     81.89 o 
   4  12  10      291.43      312.39     52.82 o 
  -4  13  10      383.19      157.41    140.81 o 
  -3  13  10      194.69      214.37     42.15 o 
  -2  13  10     2386.89     2348.09     91.69 o 
  -1  13  10      520.66      565.55     35.92 o 
   0  13  10     2133.08     2013.83     60.97 o 
   1  13  10      435.15      471.34     29.13 o 
   2  13  10     2248.73     2417.89    105.09 o 
   3  13  10      185.33      166.73     40.15 o 
   4  13  10      378.11      402.06     73.12 o 
  -3  14  10        5.71       -1.16     40.94 o 
  -2  14  10     1237.51     1310.07     61.98 o 
  -1  14  10       26.72       41.33     27.71 o 
   0  14  10      912.13     1013.52     46.45 o 
   1  14  10       17.66        7.76     23.55 o 
   2  14  10     1148.85     1281.30     83.60 o 
   3  14  10        2.55      -37.65     37.65 o 
   4  14  10      786.19      630.34    214.13 o 
  -3  15  10      571.83      579.96     58.23 o 
  -2  15  10     1774.61     1831.69     81.58 o 
  -1  15  10     1237.33     1186.92     57.17 o 
   0  15  10      313.76      325.10     42.62 o 
   1  15  10     1217.29     1303.02    108.21 o 
   2  15  10     1934.63     2079.34     84.54 o 
   3  15  10      631.22      619.18     55.25 o 
  -3  16  10      492.14      384.81     67.76 o 
  -2  16  10       26.18      -33.15     36.80 o 
  -1  16  10     1000.19      964.29     53.84 o 
   0  16  10      229.21      227.48     37.98 o 
   1  16  10     1104.79     1085.18     66.97 o 
   2  16  10       36.14      -14.85     42.60 o 
   3  16  10      422.03      382.41     75.51 o 
  -2  17  10       23.41       45.77     39.62 o 
  -1  17  10     1348.72     1330.51     67.30 o 
   0  17  10      159.59      177.55     54.53 o 
   1  17  10     1231.58     1201.17    100.74 o 
   2  17  10       25.01       -8.98     47.75 o 
  -2  18  10      714.54      647.15    102.64 o 
  -1  18  10       70.07       25.29     35.87 o 
   0  18  10      648.90      628.02     69.21 o 
   1  18  10       40.71      -43.99     54.92 o 
   2  18  10      659.08      962.32    257.97 o 
   0  19  10      167.47      136.69    148.98 o 
   1  19  10      160.04      151.26    174.84 o 
   1   0  11     1933.91     1746.71     63.41 o 
   2   0  11    11132.38    11067.77    330.90 o 
   3   0  11      379.92      457.60     28.42 o 
   4   0  11       15.44      -10.80     31.40 o 
   5   0  11        9.60       11.96     49.52 o 
  -5   1  11       20.74       25.56     58.54 o 
  -4   1  11      620.25      612.07     47.37 o 
  -3   1  11       38.04       31.53     19.51 o 
  -2   1  11     4017.68     3941.31    146.45 o 
  -1   1  11      172.30      173.70     16.24 o 
   0   1  11     1692.37     1595.89     62.06 o 
   1   1  11       84.60       69.21     13.82 o 
   2   1  11     3924.27     3899.91    114.28 o 
   3   1  11       44.87       27.00     24.75 o 
   4   1  11      631.47      702.20     48.11 o 
   5   1  11       10.87      -12.41     49.46 o 
  -5   2  11      737.56      756.02     97.35 o 
  -4   2  11      219.04      173.60     35.47 o 
  -3   2  11     2484.69     2535.56     91.68 o 
  -2   2  11     1408.23     1309.00     57.04 o 
  -1   2  11     6644.27     6461.25    217.98 o 
   0   2  11      464.53      517.80     29.29 o 
   1   2  11     7035.35     6641.14    225.38 o 
   2   2  11     1329.93     1257.43     53.38 o 
   3   2  11     2656.29     2662.99     91.99 o 
   4   2  11      173.65      160.03     33.77 o 
   5   2  11      657.35      673.95    135.95 o 
  -5   3  11      237.51      184.66     51.12 o 
  -4   3  11      302.83      305.93     71.75 o 
  -3   3  11     1746.32     1724.71     65.24 o 
  -2   3  11     1575.91     1508.38     64.76 o 
  -1   3  11     4370.71     4116.22    157.35 o 
   0   3  11     1937.10     1832.18     67.64 o 
   1   3  11     4157.33     4087.55    148.94 o 
   2   3  11     1474.76     1511.20     55.55 o 
   3   3  11     1627.11     1638.55     58.45 o 
   4   3  11      296.25      300.42     37.26 o 
   5   3  11      252.23      285.93     57.80 o 
  -5   4  11      282.41      176.43     52.66 o 
  -4   4  11      407.07      401.47     39.98 o 
  -3   4  11     1246.49     1243.48     53.38 o 
  -2   4  11     2211.95     2105.27     87.65 o 
  -1   4  11     2918.62     2722.52    118.59 o 
   0   4  11     2726.37     2615.00     92.98 o 
   1   4  11     3373.30     3242.58     94.66 o 
   2   4  11     2356.00     2260.32     68.80 o 
   3   4  11     1255.57     1332.22     56.98 o 
   4   4  11      469.72      498.01     46.42 o 
   5   4  11      280.19      399.35     72.90 o 
  -5   5  11      456.69      250.97     75.49 o 
  -4   5  11     1359.37     1293.31     66.04 o 
  -3   5  11     3083.68     2997.87    114.25 o 
  -2   5  11     1375.73     1338.13     66.38 o 
  -1   5  11     3342.54     3024.75    120.52 o 
   0   5  11     6714.77     6654.82    222.39 o 
   1   5  11     3490.97     3471.99    109.33 o 
   2   5  11     1445.38     1377.87     45.33 o 
   3   5  11     2926.89     2986.03     94.74 o 
   4   5  11     1310.88     1343.33     69.42 o 
   5   5  11      320.08      386.96    134.94 o 
  -5   6  11      116.76       16.11     92.19 o 
  -4   6  11      980.62      894.27     55.32 o 
  -3   6  11      638.57      579.30     45.97 o 
  -2   6  11      137.32       88.24     28.96 o 
  -1   6  11     4226.24     3857.58    167.61 o 
   0   6  11     3147.81     3179.20    106.55 o 
   1   6  11     4330.46     4187.64    144.59 o 
   2   6  11      215.70      238.11     18.85 o 
   3   6  11      559.24      600.41     32.62 o 
   4   6  11      948.81      934.49     66.20 o 
   5   6  11      107.60      176.71    134.66 o 
  -5   7  11      182.32       88.94     96.69 o 
  -4   7  11     1388.20     1294.24     69.92 o 
  -3   7  11     1097.14     1183.57     70.25 o 
  -2   7  11      756.39      755.39     76.77 o 
  -1   7  11     2490.70     2430.37     93.65 o 
   0   7  11     6956.92     6878.18    239.47 o 
   1   7  11     2520.36     2538.24     89.00 o 
   2   7  11      769.02      811.17     37.28 o 
   3   7  11     1045.87     1128.89     53.95 o 
   4   7  11     1515.04     1545.38     85.18 o 
  -4   8  11      670.27      537.97     62.28 o 
  -3   8  11       58.51       27.79     30.46 o 
  -2   8  11     4039.90     3702.16    135.12 o 
  -1   8  11      333.03      395.19     30.78 o 
   0   8  11     1714.38     1749.77     60.44 o 
   1   8  11      508.38      515.82     29.29 o 
   2   8  11     4015.20     4015.08    126.72 o 
   3   8  11       44.33       20.28     29.90 o 
   4   8  11      625.29      592.74     56.90 o 
  -4   9  11       46.34        3.07     49.51 o 
  -3   9  11     1475.78     1343.29     61.60 o 
  -2   9  11       34.04       46.10     24.70 o 
  -1   9  11     2478.82     2573.88     92.10 o 
   0   9  11      250.27      269.48     18.85 o 
   1   9  11     2395.93     2321.44     85.14 o 
   2   9  11       28.41       37.58     24.86 o 
   3   9  11     1550.14     1526.40     71.29 o 
   4   9  11       59.65       72.63     41.68 o 
  -4  10  11     1095.87      831.73     79.55 o 
  -3  10  11     1480.47     1493.12     88.18 o 
  -2  10  11       42.46       14.32     27.05 o 
  -1  10  11     3575.65     3683.37    116.27 o 
   0  10  11     2301.22     2279.62     73.14 o 
   1  10  11     3580.85     3633.62    122.14 o 
   2  10  11       58.83       48.08     24.10 o 
   3  10  11     1477.89     1540.98     75.09 o 
   4  10  11     1105.71     1076.82    102.49 o 
  -4  11  11        4.57      -46.36     56.51 o 
  -3  11  11      584.29      575.28     57.99 o 
  -2  11  11      419.96      439.65     40.12 o 
  -1  11  11     1565.99     1580.18     60.86 o 
   0  11  11      268.11      285.37     20.06 o 
   1  11  11     1680.01     1707.03     62.81 o 
   2  11  11      449.43      485.65     35.76 o 
   3  11  11      522.38      612.98     70.73 o 
   4  11  11        6.76       -5.90     68.69 o 
  -4  12  11      182.18       94.41     83.94 o 
  -3  12  11      151.53      122.90     44.39 o 
  -2  12  11     1897.83     1898.95     95.49 o 
  -1  12  11     1265.89     1180.33     67.85 o 
   0  12  11     2785.22     2716.82     78.33 o 
   1  12  11     1147.73     1177.20     53.71 o 
   2  12  11     2095.18     2258.30    101.53 o 
   3  12  11      103.53       66.35     37.59 o 
   4  12  11      289.98      185.26     64.54 o 
  -4  13  11      514.13      214.68    149.53 o 
  -3  13  11      200.00      154.84     49.03 o 
  -2  13  11      495.54      466.63     40.65 o 
  -1  13  11      378.64      420.85     34.42 o 
   0  13  11     3017.45     2892.82     99.60 o 
   1  13  11      380.92      394.25     27.85 o 
   2  13  11      487.20      533.86     70.34 o 
   3  13  11      178.60      131.87     50.13 o 
   4  13  11      505.81      279.48    121.83 o 
  -3  14  11      273.76      209.66     44.01 o 
  -2  14  11      407.44      409.40     40.97 o 
  -1  14  11      881.03      872.90     50.92 o 
   0  14  11      519.20      541.35     35.13 o 
   1  14  11      851.39      869.71     46.71 o 
   2  14  11      406.69      425.62     39.17 o 
   3  14  11      276.75      186.55     55.76 o 
  -3  15  11      391.89      350.22     50.26 o 
  -2  15  11      489.71      466.26     44.50 o 
  -1  15  11      822.37      877.24     49.94 o 
   0  15  11     2223.35     2157.90    116.29 o 
   1  15  11      933.25      994.81     57.01 o 
   2  15  11      480.12      488.54     52.19 o 
   3  15  11      404.24      375.44     51.45 o 
  -2  16  11      155.24      185.38     40.71 o 
  -1  16  11      320.36      299.43     37.25 o 
   0  16  11      151.99      192.00     53.48 o 
   1  16  11      284.12      332.02     57.56 o 
   2  16  11      124.70       81.70     45.91 o 
   3  16  11      389.49      331.79     55.98 o 
  -2  17  11      326.45      287.10     44.87 o 
  -1  17  11      876.00      874.21     52.37 o 
   0  17  11       57.96       63.95     52.23 o 
   1  17  11      885.52      809.70     76.87 o 
   2  17  11      245.44      197.64     74.26 o 
  -2  18  11      146.73      129.02     67.47 o 
  -1  18  11      295.07      205.25     48.76 o 
   0  18  11        4.71       14.75     56.13 o 
   1  18  11      420.22      335.64     64.65 o 
   0   0  12      215.54      255.62     30.12 o 
   1   0  12     2242.24     2078.83     67.07 o 
   2   0  12        0.81        2.81     15.72 o 
   3   0  12     3252.51     3216.39    130.93 o 
   4   0  12       11.18       25.03     39.64 o 
   5   0  12     2170.88     1782.26    258.16 o 
  -5   1  12      675.68      541.78     79.52 o 
  -4   1  12      345.66      336.53     57.40 o 
  -3   1  12     1313.25     1321.96     53.82 o 
  -2   1  12     1985.18     1943.42     78.18 o 
  -1   1  12     2733.89     2588.45     85.87 o 
   0   1  12     1722.03     1712.83     59.59 o 
   1   1  12     3128.56     2901.38     87.65 o 
   2   1  12     2036.52     1901.75     86.48 o 
   3   1  12     1236.98     1253.08     62.56 o 
   4   1  12      373.84      359.28     40.89 o 
   5   1  12      757.12      606.88     69.11 o 
  -5   2  12      200.69      148.28     53.68 o 
  -4   2  12      178.68      134.05     36.81 o 
  -3   2  12      532.79      572.12     34.39 o 
  -2   2  12     3043.10     3044.24    118.19 o 
  -1   2  12     4609.68     4324.97    139.95 o 
   0   2  12      852.19      888.49     38.56 o 
   1   2  12     4533.02     4268.52    167.12 o 
   2   2  12     3048.36     3148.92    110.96 o 
   3   2  12      559.77      596.99     51.10 o 
   4   2  12      170.75      148.02     36.44 o 
   5   2  12      204.73      167.52     70.89 o 
  -5   3  12      194.03       81.43     54.15 o 
  -4   3  12     1802.77     1757.27     82.99 o 
  -3   3  12       30.35       46.12     22.88 o 
  -2   3  12     1764.49     1682.57     71.44 o 
  -1   3  12       96.08       94.28     23.12 o 
   0   3  12     5974.99     5712.84    195.33 o 
   1   3  12       90.55      122.22     13.64 o 
   2   3  12     1643.34     1707.31     70.20 o 
   3   3  12       20.75      -14.57     25.12 o 
   4   3  12     1839.72     1706.45    117.78 o 
   5   3  12      193.75      217.03    124.56 o 
  -5   4  12       86.76       56.38     60.25 o 
  -4   4  12     1397.44     1310.70     90.27 o 
  -3   4  12      163.57      124.22     25.97 o 
  -2   4  12     1272.03     1301.30     59.77 o 
  -1   4  12     1055.35      996.13     50.94 o 
   0   4  12     5208.57     4973.43    170.33 o 
   1   4  12     1098.67     1148.92     46.30 o 
   2   4  12     1246.68     1313.63     51.04 o 
   3   4  12      202.91      196.85     29.53 o 
   4   4  12     1508.30     1424.31     86.35 o 
   5   4  12       62.15      -22.06    122.21 o 
  -5   5  12      147.84      156.93     97.66 o 
  -4   5  12     1364.23     1266.73     79.18 o 
  -3   5  12     1870.58     1858.24     95.56 o 
  -2   5  12       61.91       71.44     24.50 o 
  -1   5  12     2773.71     2666.12    108.14 o 
   0   5  12     6424.53     6155.75    215.99 o 
   1   5  12     3004.03     2966.71     90.07 o 
   2   5  12       36.44       28.20     16.36 o 
   3   5  12     2108.23     1996.82     75.36 o 
   4   5  12     1398.88     1380.10     71.38 o 
  -5   6  12      338.31      147.32    101.46 o 
  -4   6  12       35.72       21.19     55.16 o 
  -3   6  12     1230.31     1190.91     68.16 o 
  -2   6  12       58.22       10.31     48.33 o 
  -1   6  12     4604.93     4508.67    168.04 o 
   0   6  12        3.93        5.75     22.15 o 
   1   6  12     3685.35     3676.77    134.25 o 
   2   6  12       59.65       50.17     17.24 o 
   3   6  12     1101.43     1201.15     52.99 o 
   4   6  12       41.32       60.29     48.37 o 
  -4   7  12       20.11       54.98     37.63 o 
  -3   7  12     2335.35     2277.85    107.97 o 
  -2   7  12       81.75       70.08     29.04 o 
  -1   7  12     3760.80     3881.01    163.95 o 
   0   7  12      117.84      174.17     18.35 o 
   1   7  12     3758.26     3938.40    154.16 o 
   2   7  12       93.81       57.18     23.93 o 
   3   7  12     2285.56     2201.68     87.71 o 
   4   7  12       21.56        6.63     43.13 o 
  -4   8  12      443.74      238.38     57.67 o 
  -3   8  12      980.94      949.30     56.98 o 
  -2   8  12     1692.05     1600.81     84.96 o 
  -1   8  12      272.84      294.34     35.34 o 
   0   8  12      665.41      706.19     35.59 o 
   1   8  12      375.00      427.33     26.53 o 
   2   8  12     1718.87     1772.01     79.93 o 
   3   8  12     1011.72      985.64     56.56 o 
   4   8  12      471.24      450.46     54.08 o 
  -4   9  12      132.43      159.83     95.74 o 
  -3   9  12      780.26      751.15     52.81 o 
  -2   9  12     1964.30     1803.12     72.50 o 
  -1   9  12      670.12      777.44     40.38 o 
   0   9  12      872.95      948.08     38.35 o 
   1   9  12      572.51      662.53     33.20 o 
   2   9  12     1877.17     1824.66     71.69 o 
   3   9  12      753.05      838.83     53.72 o 
   4   9  12       95.70       10.30     45.12 o 
  -4  10  12       46.59        3.73     55.78 o 
  -3  10  12      138.49      141.68     39.25 o 
  -2  10  12     5619.27     5335.64    190.44 o 
  -1  10  12       43.73       22.65     29.14 o 
   0  10  12      157.13      183.30     21.17 o 
   1  10  12       24.57       -2.35     18.12 o 
   2  10  12     5681.48     5469.72    187.53 o 
   3  10  12      157.91      126.72     49.43 o 
   4  10  12       32.25       21.87     47.34 o 
  -4  11  12       70.88      -13.02     58.42 o 
  -3  11  12      247.16      267.25     70.03 o 
  -2  11  12     1490.61     1429.71     72.26 o 
  -1  11  12      500.76      489.90     32.73 o 
   0  11  12       51.10       82.54     23.48 o 
   1  11  12      551.91      622.78     38.79 o 
   2  11  12     1546.39     1601.42     70.76 o 
   3  11  12      222.17      277.36     53.38 o 
   4  11  12       62.30       54.65     50.65 o 
  -4  12  12      307.06      182.93    144.41 o 
  -3  12  12      324.05      247.21     51.37 o 
  -2  12  12     1474.73     1524.01     79.61 o 
  -1  12  12     1605.83     1675.05     67.30 o 
   0  12  12      915.97      913.99     37.84 o 
   1  12  12     1654.75     1693.69     65.88 o 
   2  12  12     1418.92     1497.65     97.65 o 
   3  12  12      396.07      422.40     46.31 o 
   4  12  12      324.42      260.67     72.69 o 
  -3  13  12      970.12      866.42     57.65 o 
  -2  13  12       98.25       44.35     32.95 o 
  -1  13  12     1662.34     1723.34     68.81 o 
   0  13  12       10.50        5.28     23.80 o 
   1  13  12     1481.12     1512.95     60.68 o 
   2  13  12       76.26       37.04     34.87 o 
   3  13  12     1037.40      935.16     62.73 o 
   4  13  12       16.87     -151.26    155.61 o 
  -3  14  12      791.37      681.82     55.01 o 
  -2  14  12       21.15      -32.13     34.34 o 
  -1  14  12      974.10      982.39     56.02 o 
   0  14  12      277.64      255.33     37.32 o 
   1  14  12      814.83      852.19     54.76 o 
   2  14  12       15.76        3.87     35.39 o 
   3  14  12      750.50      619.25     50.83 o 
  -3  15  12      739.27      635.53     72.15 o 
  -2  15  12       73.27       66.15     38.15 o 
  -1  15  12      932.69      818.71     49.54 o 
   0  15  12     1887.82     1887.24     89.00 o 
   1  15  12     1042.77      991.96     74.51 o 
   2  15  12       83.53       25.10     43.73 o 
   3  15  12      746.58      644.89    114.20 o 
  -2  16  12      136.95       84.52     40.51 o 
  -1  16  12       63.38       38.10     33.60 o 
   0  16  12     2081.33     1912.17    167.90 o 
   1  16  12       37.98       45.13     54.21 o 
   2  16  12      175.37      148.26     67.90 o 
   3  16  12        2.49       -6.85     81.82 o 
  -2  17  12      260.77      171.75     54.85 o 
  -1  17  12       14.65       41.16     44.54 o 
   0  17  12     1034.24      807.72     75.79 o 
   1  17  12        8.31       65.60     57.41 o 
   2  17  12      232.73       30.51     94.68 o 
   0  18  12       18.95       75.73    103.88 o 
   1  18  12      792.06      982.52    214.61 o 
   1   0  13     2607.77     2343.55     75.20 o 
   2   0  13     4102.09     4171.58    172.20 o 
   3   0  13     2082.25     2099.22     91.48 o 
   4   0  13       25.55       -7.00     36.88 o 
   5   0  13      424.14      363.79     99.73 o 
  -5   1  13      334.70      214.26     93.85 o 
  -4   1  13       33.02      -26.98     36.77 o 
  -3   1  13     1883.70     1769.67     73.54 o 
  -2   1  13      740.59      731.44     40.79 o 
  -1   1  13     3872.55     3551.70    116.86 o 
   0   1  13       23.51       55.41     18.15 o 
   1   1  13     3901.21     3596.90    111.79 o 
   2   1  13      842.32      846.38     46.95 o 
   3   1  13     1752.40     1681.97     91.43 o 
   4   1  13       36.46      -17.59     36.74 o 
   5   1  13      402.20      174.63     95.10 o 
  -5   2  13       85.82      141.56     64.69 o 
  -4   2  13     1628.75     1463.70     84.53 o 
  -3   2  13      258.34      267.16     26.61 o 
  -2   2  13     3087.39     3051.53    123.94 o 
  -1   2  13      582.34      555.57     33.21 o 
   0   2  13     6204.75     6023.40    194.60 o 
   1   2  13      575.47      587.64     26.35 o 
   2   2  13     3319.31     3416.93    117.25 o 
   3   2  13      246.08      249.89     41.19 o 
   4   2  13     1581.31     1528.13     85.04 o 
  -5   3  13      312.55      166.35     94.10 o 
  -4   3  13      224.92      190.19     56.81 o 
  -3   3  13     1302.17     1278.65     52.99 o 
  -2   3  13     2233.70     2093.97     87.17 o 
  -1   3  13     3014.99     2833.45    166.37 o 
   0   3  13     2113.58     2049.76     76.13 o 
   1   3  13     2674.82     2575.55     86.16 o 
   2   3  13     2110.12     2134.33     82.13 o 
   3   3  13     1348.06     1361.06     76.83 o 
   4   3  13      265.61      216.26     56.75 o 
  -5   4  13      213.83      320.27     71.81 o 
  -4   4  13       51.23      108.93     62.53 o 
  -3   4  13     1104.18     1134.75     50.13 o 
  -2   4  13     1744.67     1708.97     75.19 o 
  -1   4  13     3066.07     2906.58    115.47 o 
   0   4  13     1483.54     1460.18     57.93 o 
   1   4  13     3307.52     3228.73    114.85 o 
   2   4  13     1778.81     1782.75     74.69 o 
   3   4  13     1162.07     1167.45     64.79 o 
   4   4  13       40.85      -42.63     42.63 o 
  -5   5  13      250.98       -7.47    101.81 o 
  -4   5  13      886.04      767.20     81.07 o 
  -3   5  13     1307.30     1179.60     67.19 o 
  -2   5  13     2094.95     1994.88     86.76 o 
  -1   5  13     2261.83     2284.04    129.20 o 
   0   5  13     3700.52     3584.02    126.99 o 
   1   5  13     2389.82     2329.36     84.74 o 
   2   5  13     2178.94     2130.79     71.02 o 
   3   5  13     1240.81     1292.95     53.00 o 
   4   5  13      730.17      726.77     66.40 o 
  -4   6  13     1093.12      834.71     67.16 o 
  -3   6  13      426.04      417.44     43.21 o 
  -2   6  13      862.98      607.04     65.96 o 
  -1   6  13      925.89     1054.36     84.88 o 
   0   6  13     7166.35     6637.30    254.84 o 
   1   6  13      788.45      860.49     41.40 o 
   2   6  13      776.70      763.41     36.45 o 
   3   6  13      427.02      467.29     35.33 o 
   4   6  13      897.64      914.44    103.64 o 
  -4   7  13      863.24      815.70     66.30 o 
  -3   7  13      348.23      328.39     39.70 o 
  -2   7  13      703.84      705.07     57.43 o 
  -1   7  13     2956.69     3201.47    173.76 o 
   0   7  13     1159.95     1196.34     60.23 o 
   1   7  13     2968.75     2982.93    110.06 o 
   2   7  13      713.61      695.52     34.67 o 
   3   7  13      420.80      465.10     37.58 o 
   4   7  13      914.57      853.29     68.54 o 
  -4   8  13       71.89       55.39     52.41 o 
  -3   8  13     1382.14     1244.74     65.18 o 
  -2   8  13       41.15       11.74     31.71 o 
  -1   8  13     3230.92     3336.67    149.73 o 
   0   8  13        9.50       -3.04     25.78 o 
   1   8  13     3462.19     3614.99    138.05 o 
   2   8  13       56.81       54.24     24.07 o 
   3   8  13     1354.96     1358.04     74.96 o 
   4   8  13       54.70       10.00     46.20 o 
  -4   9  13      919.56      772.62     83.22 o 
  -3   9  13      134.55      113.47     36.75 o 
  -2   9  13     1151.11     1094.04     73.11 o 
  -1   9  13      355.82      425.93     39.21 o 
   0   9  13     3387.82     3321.41    116.90 o 
   1   9  13      322.10      375.47     29.72 o 
   2   9  13     1089.29     1136.41     82.81 o 
   3   9  13      144.72      138.99     32.11 o 
   4   9  13     1009.85     1022.77    135.95 o 
  -4  10  13      931.84      678.42    113.87 o 
  -3  10  13      686.65      577.61     59.30 o 
  -2  10  13       16.71      -29.41     29.41 o 
  -1  10  13      905.84      986.19     58.02 o 
   0  10  13     4308.91     4295.15    140.13 o 
   1  10  13      832.63      888.37     40.97 o 
   2  10  13        6.65       23.74     24.30 o 
   3  10  13      673.02      602.21     45.42 o 
   4  10  13      922.69      840.28     71.80 o 
  -4  11  13      592.32      253.13    141.09 o 
  -3  11  13      202.97      125.21     90.31 o 
  -2  11  13     1088.55     1075.59     61.44 o 
  -1  11  13      547.88      547.76     35.81 o 
   0  11  13     2359.20     2302.97     86.48 o 
   1  11  13      647.60      703.95     48.45 o 
   2  11  13     1153.51     1158.43     58.68 o 
   3  11  13      179.93      211.37     36.78 o 
   4  11  13      574.75      617.53     89.01 o 
  -4  12  13       82.87     -117.44    137.70 o 
  -3  12  13      725.24      647.16     88.20 o 
  -2  12  13      396.16      451.41     45.36 o 
  -1  12  13     2433.51     2462.05     92.68 o 
   0  12  13      629.57      736.16     45.42 o 
   1  12  13     2704.22     2663.82     92.40 o 
   2  12  13      303.83      312.91     37.02 o 
   3  12  13      777.47      806.12     56.14 o 
  -3  13  13      524.76      512.50     52.88 o 
  -2  13  13      484.19      445.41     41.77 o 
  -1  13  13      654.46      622.31     41.46 o 
   0  13  13     1014.43     1049.33     58.06 o 
   1  13  13      656.54      596.97     60.91 o 
   2  13  13      359.17      368.17     39.03 o 
   3  13  13      503.36      501.26     79.29 o 
  -3  14  13      271.29      171.40     48.87 o 
  -2  14  13      859.79      775.04     58.34 o 
  -1  14  13      327.40      393.23     50.61 o 
   0  14  13     1233.85     1251.74     65.77 o 
   1  14  13      350.27      453.33     68.82 o 
   2  14  13      928.56      924.93     70.62 o 
   3  14  13      276.35      221.66     42.26 o 
  -2  15  13      300.62      302.84     43.19 o 
  -1  15  13     1214.55     1137.94     59.50 o 
   0  15  13      939.95      951.16     60.47 o 
   1  15  13     1282.19     1206.98     85.37 o 
   2  15  13      291.87      233.83     70.55 o 
   3  15  13      499.42      383.28     53.17 o 
  -2  16  13      693.61      596.76     58.81 o 
  -1  16  13      405.18      350.80     48.88 o 
   0  16  13       10.76       -7.73     53.92 o 
   1  16  13      280.03      254.88     61.05 o 
   2  16  13      728.93      713.64     87.33 o 
  -2  17  13      751.80      553.79     70.97 o 
  -1  17  13      436.65      399.62     53.45 o 
   0  17  13       89.28       93.75     61.06 o 
   1  17  13      349.83      320.48     67.02 o 
   0   0  14     7578.81     7425.35    322.93 o 
   1   0  14        0.06       -6.81     16.36 o 
   2   0  14      179.73      163.48     29.09 o 
   3   0  14       11.35      -18.21     45.70 o 
   4   0  14     2531.91     2383.89    173.71 o 
  -4   1  14     1370.02     1355.02     73.82 o 
  -3   1  14      386.30      329.64     42.84 o 
  -2   1  14      842.44      849.71     44.91 o 
  -1   1  14      804.92      807.80     48.05 o 
   0   1  14     3953.29     3960.70    136.41 o 
   1   1  14      796.55      707.79     52.35 o 
   2   1  14      958.73      889.29     51.29 o 
   3   1  14      385.22      370.21     45.62 o 
   4   1  14     1304.18     1207.14     97.11 o 
  -5   2  14      352.31      299.75    113.15 o 
  -4   2  14      426.46      447.38     53.22 o 
  -3   2  14     1276.80     1270.98     62.02 o 
  -2   2  14     1225.19     1275.06     60.77 o 
  -1   2  14     2495.60     2294.63    100.06 o 
   0   2  14     2887.43     2928.77    108.55 o 
   1   2  14     2613.35     2514.83     78.01 o 
   2   2  14     1342.52     1411.93     65.49 o 
   3   2  14     1260.16     1288.36     74.94 o 
   4   2  14      412.45      348.45     46.86 o 
  -5   3  14      530.88      226.08     74.75 o 
  -4   3  14       68.28       58.49     56.12 o 
  -3   3  14     1459.10     1469.65     74.24 o 
  -2   3  14       52.14       28.25     25.13 o 
  -1   3  14     3622.46     3527.80    196.49 o 
   0   3  14        4.63       16.64     18.25 o 
   1   3  14     3549.69     3545.17    108.81 o 
   2   3  14       28.61        7.95     21.74 o 
   3   3  14     1465.16     1547.82     79.56 o 
   4   3  14       82.01       93.04     47.98 o 
  -5   4  14      361.23      163.60     74.40 o 
  -4   4  14      126.67      126.60     49.25 o 
  -3   4  14     1277.57     1206.08     97.75 o 
  -2   4  14      719.73      644.28     42.98 o 
  -1   4  14     2531.78     2357.19    150.55 o 
   0   4  14      433.67      499.66     28.53 o 
   1   4  14     2476.23     2446.26     93.69 o 
   2   4  14      765.54      760.33     38.53 o 
   3   4  14     1293.30     1312.08     84.30 o 
   4   4  14      157.13      191.61     51.60 o 
  -4   5  14      135.26      110.16     49.87 o 
  -3   5  14     1007.22      953.90     54.11 o 
  -2   5  14     2240.71     2072.55     95.52 o 
  -1   5  14     2030.77     2036.00     97.69 o 
   0   5  14     1492.59     1459.01     60.25 o 
   1   5  14     1990.48     2036.00     77.55 o 
   2   5  14     2480.72     2336.91     85.87 o 
   3   5  14      977.71      969.58     63.68 o 
   4   5  14      128.05      122.21     61.70 o 
  -4   6  14       37.74        0.49     47.91 o 
  -3   6  14      101.68       96.82     35.43 o 
  -2   6  14     3961.81     3551.45    220.15 o 
  -1   6  14      371.55      443.35     36.59 o 
   0   6  14     3347.81     3165.48    128.98 o 
   1   6  14      320.92      361.42     49.53 o 
   2   6  14     3810.34     3682.52    111.44 o 
   3   6  14      100.01      104.19     28.60 o 
   4   6  14       77.85       69.93    121.52 o 
  -4   7  14      501.00      371.52    100.04 o 
  -3   7  14      117.47       77.91     36.25 o 
  -2   7  14     3722.91     2808.36    257.11 o 
  -1   7  14      181.78      220.73     36.35 o 
   0   7  14     1449.28     1420.58     69.21 o 
   1   7  14      155.75      194.69     29.67 o 
   2   7  14     3703.67     3436.93    137.22 o 
   3   7  14       97.03       67.52     33.55 o 
   4   7  14      352.06      355.64     60.50 o 
  -4   8  14      741.69      645.78    127.91 o 
  -3   8  14      604.35      490.31     47.79 o 
  -2   8  14     1030.10     1085.99     91.07 o 
  -1   8  14      463.45      538.08     46.86 o 
   0   8  14      501.10      537.97     41.66 o 
   1   8  14      466.07      536.24     33.01 o 
   2   8  14     1099.32     1156.89     68.92 o 
   3   8  14      617.61      742.95     50.62 o 
   4   8  14      831.00      820.16     88.35 o 
  -4   9  14      134.12      151.10     70.30 o 
  -3   9  14     1150.27     1085.00     64.16 o 
  -2   9  14      208.24      153.29     39.45 o 
  -1   9  14     1734.08     1778.29    132.51 o 
   0   9  14       36.64       87.44     35.82 o 
   1   9  14     1750.84     1756.67     91.90 o 
   2   9  14      188.61      231.84     30.52 o 
   3   9  14     1212.76     1211.15     89.41 o 
   4   9  14      173.51      271.50     56.04 o 
  -4  10  14        8.30      -17.34     87.08 o 
  -3  10  14     1566.81     1369.13     89.20 o 
  -2  10  14       45.71      -41.31     41.31 o 
  -1  10  14     2663.55     2966.11    139.13 o 
   0  10  14       69.77      134.76     40.97 o 
   1  10  14     2624.90     2910.55    123.81 o 
   2  10  14       43.09       23.23     24.68 o 
   3  10  14     1562.31     1574.35    112.06 o 
   4  10  14        3.96      -48.49     68.22 o 
  -4  11  14      276.63      190.61    153.47 o 
  -3  11  14      927.60      754.47     68.96 o 
  -2  11  14      141.96      112.66     47.41 o 
  -1  11  14     1340.98     1394.67     75.72 o 
   0  11  14     1412.19     1388.30     70.51 o 
   1  11  14     1364.41     1404.78     78.86 o 
   2  11  14      118.91       99.66     31.61 o 
   3  11  14      863.99      753.29     81.64 o 
  -4  12  14      399.61      163.84    160.39 o 
  -3  12  14      454.91      480.19     96.78 o 
  -2  12  14      322.98      304.78     39.14 o 
  -1  12  14      532.77      503.77     38.26 o 
   0  12  14     1816.98     1783.13     96.31 o 
   1  12  14      464.08      547.70     61.83 o 
   2  12  14      451.21      419.67     39.32 o 
   3  12  14      428.97      406.08     77.73 o 
  -3  13  14       63.68       23.77     56.30 o 
  -2  13  14     1033.46      918.35     55.39 o 
  -1  13  14       33.18       -6.61     30.42 o 
   0  13  14      950.81      999.30     57.98 o 
   1  13  14       21.37       59.30     35.97 o 
   2  13  14     1130.05      981.04     58.55 o 
   3  13  14       81.15      102.73     72.10 o 
  -3  14  14      102.93      -55.54    223.88 o 
  -2  14  14     1476.48     1380.94    111.59 o 
  -1  14  14      368.56      406.13     50.41 o 
   0  14  14      515.36      517.15     51.80 o 
   1  14  14      333.48      342.69     58.02 o 
   2  14  14     1277.86     1216.08     83.92 o 
   3  14  14      103.82      143.35     47.60 o 
  -2  15  14     1108.68     1059.78     62.10 o 
  -1  15  14      632.98      624.39     96.05 o 
   0  15  14        3.58       41.01     39.72 o 
   1  15  14      685.38      773.22     90.26 o 
   2  15  14     1176.99     1042.34     99.93 o 
  -2  16  14       54.11       64.46     53.27 o 
  -1  16  14      688.68      608.08     58.31 o 
   0  16  14       43.38       10.11     55.58 o 
   1  16  14      754.40      699.28     73.65 o 
   2  16  14       59.65      -81.27     88.60 o 
  -1  17  14      872.23      649.33     89.62 o 
   0  17  14        2.34       -2.54     71.82 o 
   1  17  14      712.68      681.93    106.57 o 
   1   0  15     3005.29     2946.24     94.10 o 
   2   0  15     1004.83      986.55     67.17 o 
   3   0  15     1849.89     1815.00    111.30 o 
   4   0  15       80.79      100.78     45.32 o 
  -4   1  15      488.42      554.09     55.41 o 
  -3   1  15      915.99      916.49     89.33 o 
  -2   1  15     2394.01     2268.73    114.34 o 
  -1   1  15     1134.71     1194.42     44.61 o 
   0   1  15     3835.97     3915.56    135.61 o 
   1   1  15     1274.55     1323.12     46.58 o 
   2   1  15     2171.27     2162.39    111.35 o 
   3   1  15      924.83      902.46     62.03 o 
   4   1  15      461.69      438.10     53.28 o 
  -4   2  15      162.08       71.22     44.68 o 
  -3   2  15     1639.63     1586.93     79.18 o 
  -2   2  15       16.96       22.45     25.51 o 
  -1   2  15     2633.73     2583.63     88.07 o 
   0   2  15      143.06      216.37     37.50 o 
   1   2  15     2704.80     2652.04     84.09 o 
   2   2  15       33.57       48.42     29.41 o 
   3   2  15     1580.51     1545.75    121.91 o 
   4   2  15      110.01       42.67     43.73 o 
  -5   3  15      203.22      368.01    129.89 o 
  -4   3  15      643.09      607.07     57.61 o 
  -3   3  15      588.87      507.88     43.20 o 
  -2   3  15     2381.35     2271.76    109.86 o 
  -1   3  15      796.27      785.32     40.35 o 
   0   3  15     3706.09     3588.17    120.31 o 
   1   3  15      620.54      671.78     32.09 o 
   2   3  15     2338.07     2292.17    100.96 o 
   3   3  15      558.27      525.82     57.64 o 
   4   3  15      716.87      624.93     66.22 o 
  -4   4  15      406.50      345.80     66.52 o 
  -3   4  15      524.53      470.15     50.06 o 
  -2   4  15     2995.48     2811.76    144.08 o 
  -1   4  15      481.28      535.89     49.70 o 
   0   4  15     2984.53     2912.13    105.68 o 
   1   4  15      511.62      554.88     32.57 o 
   2   4  15     2933.64     2751.28     99.71 o 
   3   4  15      615.63      599.87     50.90 o 
   4   4  15      510.64      428.59     61.19 o 
  -4   5  15      302.58      264.00     56.25 o 
  -3   5  15      856.59      786.90     52.17 o 
  -2   5  15     1597.03     1407.46     85.80 o 
  -1   5  15     2815.82     2844.49    141.73 o 
   0   5  15      592.27      649.00     35.57 o 
   1   5  15     2971.89     2915.57    109.99 o 
   2   5  15     1474.86     1451.43     62.57 o 
   3   5  15      839.29      830.51     54.20 o 
   4   5  15      343.69      127.09     55.22 o 
  -4   6  15      569.37      609.35     65.66 o 
  -3   6  15     1017.21      835.63     93.88 o 
  -2   6  15       50.64       43.28     34.09 o 
  -1   6  15     3022.88     3268.93    142.85 o 
   0   6  15     1339.10     1462.89     72.66 o 
   1   6  15     2966.69     2935.11    125.39 o 
   2   6  15       57.20       59.63     24.74 o 
   3   6  15      867.24      805.31     57.00 o 
   4   6  15      641.66      542.97     86.00 o 
  -4   7  15      212.26      116.52     69.83 o 
  -3   7  15      805.31      724.27     51.10 o 
  -2   7  15      560.00      568.68     92.40 o 
  -1   7  15     1166.57     1336.55     95.72 o 
   0   7  15     3637.00     3597.57    145.92 o 
   1   7  15      915.18     1005.98     59.44 o 
   2   7  15      660.75      667.17     47.53 o 
   3   7  15      854.57      823.08     55.07 o 
   4   7  15      220.27      344.68     79.56 o 
  -4   8  15      727.93      715.48    125.25 o 
  -3   8  15       29.01       24.42     40.08 o 
  -2   8  15     2061.28     1778.12    176.41 o 
  -1   8  15      167.40      249.61     72.79 o 
   0   8  15     2229.26     2280.23    101.37 o 
   1   8  15      211.11      242.73     34.56 o 
   2   8  15     1978.47     1938.33     69.09 o 
   3   8  15       45.59       27.98     39.56 o 
   4   8  15      643.87      654.59     93.67 o 
  -4   9  15      325.74      185.06     85.95 o 
  -3   9  15      715.06      645.41     98.01 o 
  -2   9  15       78.91       45.90     39.32 o 
  -1   9  15     2384.85     2634.64    132.02 o 
   0   9  15     1937.46     1954.08     90.76 o 
   1   9  15     2275.11     2355.20     90.48 o 
   2   9  15       77.43       67.16     25.72 o 
   3   9  15      684.36      705.81     83.16 o 
   4   9  15      357.01      335.76     78.41 o 
  -4  10  15      807.32      904.29    197.25 o 
  -3  10  15      222.41      112.96     85.19 o 
  -2  10  15       14.26      -46.62     46.62 o 
  -1  10  15      931.95     1153.38     83.19 o 
   0  10  15     2096.48     2121.78     90.11 o 
   1  10  15      953.95     1073.70     55.60 o 
   2  10  15       35.93       54.32     26.79 o 
   3  10  15      255.40      259.79     71.01 o 
  -3  11  15      404.88      440.98     75.54 o 
  -2  11  15       31.50      -13.16     40.90 o 
  -1  11  15     1428.82     1460.31    178.69 o 
   0  11  15     1316.89     1403.99     68.86 o 
   1  11  15     1439.87     1516.73    114.46 o 
   2  11  15       57.81       61.99     29.81 o 
   3  11  15      441.06      349.90    103.28 o 
  -3  12  15      214.25      205.81     92.38 o 
  -2  12  15      986.41      889.26     65.34 o 
  -1  12  15      101.09      126.09     47.33 o 
   0  12  15     2112.73     2085.58    106.04 o 
   1  12  15       99.48       82.22     34.03 o 
   2  12  15     1082.45     1051.72     65.49 o 
   3  12  15      182.14      233.33     48.39 o 
  -3  13  15      446.25      276.40    130.78 o 
  -2  13  15      179.16      145.03     47.33 o 
  -1  13  15     1142.83     1051.95     65.57 o 
   0  13  15       93.62       96.31     37.32 o 
   1  13  15     1043.89     1030.29     60.37 o 
   2  13  15      214.65      175.30     49.02 o 
   3  13  15      402.67      339.58     52.64 o 
  -3  14  15      522.96      217.72    245.11 o 
  -2  14  15       20.02       20.42     48.35 o 
  -1  14  15     1203.24     1064.00     79.88 o 
   0  14  15      289.99      281.92     45.83 o 
   1  14  15     1203.96     1144.78    141.58 o 
   2  14  15       27.32        7.29     47.29 o 
   3  14  15      605.92      289.17    163.08 o 
  -2  15  15      474.25      513.25     59.38 o 
  -1  15  15      349.59      253.86     50.22 o 
   0  15  15      431.99      322.49     47.42 o 
   1  15  15      358.87      412.14     68.49 o 
   2  15  15      435.67      299.81     85.90 o 
  -1  16  15      279.14      246.11     58.40 o 
   0  16  15      616.70      605.12     76.21 o 
   1  16  15      313.99      336.54     65.68 o 
  -1  17  15       58.59      209.70     85.69 o 
   0   0  16      312.41      311.06     31.33 o 
   1   0  16     3243.66     3314.08     99.01 o 
   2   0  16        0.35      -25.28     44.26 o 
   3   0  16     1474.58     1414.82     81.48 o 
   4   0  16      236.18      121.70     68.23 o 
  -4   1  16       61.64       -9.40     77.65 o 
  -3   1  16     1232.41     1180.83     91.26 o 
  -2   1  16      541.66      598.43     45.24 o 
  -1   1  16     2660.37     2738.57    108.50 o 
   0   1  16        6.21       28.38     19.92 o 
   1   1  16     2925.31     2897.26    101.41 o 
   2   1  16      515.47      511.79     50.83 o 
   3   1  16     1348.56     1334.27    115.24 o 
   4   1  16       69.26       -2.09     45.96 o 
  -4   2  16      745.28      706.45     62.30 o 
  -3   2  16      115.82       78.99     44.30 o 
  -2   2  16     1987.95     1886.71     92.92 o 
  -1   2  16      807.66      844.05     54.43 o 
   0   2  16     3264.47     3260.41    114.97 o 
   1   2  16      836.52      946.27     55.10 o 
   2   2  16     2024.68     2008.79    104.28 o 
   3   2  16      153.23      182.80     43.73 o 
   4   2  16      672.55      622.84     77.50 o 
  -4   3  16      615.92      534.01     67.69 o 
  -3   3  16       52.49       32.97     56.67 o 
  -2   3  16     1533.86     1470.89     69.70 o 
  -1   3  16      169.89      208.83     27.20 o 
   0   3  16     3285.30     3281.79    121.76 o 
   1   3  16      144.20      188.84     28.83 o 
   2   3  16     1524.94     1577.53     83.73 o 
   3   3  16       56.58       70.95     41.30 o 
   4   3  16      723.47      635.53     97.68 o 
  -4   4  16      994.56      874.66    134.47 o 
  -3   4  16      850.16      857.48     90.18 o 
  -2   4  16      311.49      311.45     33.71 o 
  -1   4  16     1087.67     1109.27     93.00 o 
   0   4  16     3275.55     3230.17    110.23 o 
   1   4  16     1207.85     1186.73     50.18 o 
   2   4  16      273.43      295.66     39.04 o 
   3   4  16      960.74      939.19     64.84 o 
   4   4  16      943.94      760.61     76.45 o 
  -4   5  16      959.02      778.78     75.98 o 
  -3   5  16      461.11      438.40     49.79 o 
  -2   5  16      179.16      186.08     32.19 o 
  -1   5  16     2223.06     2272.97    113.96 o 
   0   5  16     1553.85     1589.63     65.96 o 
   1   5  16     2578.67     2530.15    100.50 o 
   2   5  16      195.23      175.95     35.17 o 
   3   5  16      472.72      550.53     49.42 o 
   4   5  16      878.47      784.87     76.12 o 
  -4   6  16      192.50      189.93    112.73 o 
  -3   6  16     1202.16     1149.73    113.53 o 
  -2   6  16      357.89      337.02     49.52 o 
  -1   6  16     2150.06     2355.75    158.67 o 
   0   6  16      915.06      995.33     56.29 o 
   1   6  16     2124.58     2171.93     97.19 o 
   2   6  16      331.91      325.51     41.41 o 
   3   6  16      978.63     1001.26     67.10 o 
   4   6  16      224.97      146.97     75.65 o 
  -4   7  16       83.90      109.62    103.33 o 
  -3   7  16     1096.23     1059.64     82.22 o 
  -2   7  16      473.88      545.16     94.07 o 
  -1   7  16      640.66      848.24     68.02 o 
   0   7  16       60.71       70.21     31.41 o 
   1   7  16      811.55      892.47     55.79 o 
   2   7  16      481.01      482.83     47.50 o 
   3   7  16     1090.71     1161.21     81.84 o 
   4   7  16       77.80      102.77    139.78 o 
  -4   8  16      104.09       -0.76    105.68 o 
  -3   8  16      999.05      962.39     70.52 o 
  -2   8  16      178.84      139.20     58.65 o 
  -1   8  16     1299.20     1606.32    117.32 o 
   0   8  16      277.26      327.19     49.96 o 
   1   8  16     1338.38     1402.54     72.66 o 
   2   8  16      202.04      191.50     34.19 o 
   3   8  16     1199.79     1332.47    104.71 o 
  -3   9  16       45.56      -44.54     54.08 o 
  -2   9  16     2368.64     2138.41    224.05 o 
  -1   9  16       59.19      134.26     35.88 o 
   0   9  16      978.84     1136.61     60.65 o 
   1   9  16       32.58       28.44     33.67 o 
   2   9  16     2394.04     2425.43    121.62 o 
   3   9  16       41.30       68.61     49.61 o 
  -3  10  16      254.95      135.98     91.89 o 
  -2  10  16     1790.18     1724.49     93.76 o 
  -1  10  16      414.87      488.63     58.47 o 
   0  10  16        0.28       34.10     33.83 o 
   1  10  16      363.11      420.35     47.13 o 
   2  10  16     1742.81     1628.25     73.25 o 
   3  10  16      243.25      218.96     48.68 o 
  -3  11  16       38.14      -43.20     53.94 o 
  -2  11  16     2141.51     1985.54    125.68 o 
  -1  11  16      738.02      860.84     91.20 o 
   0  11  16      645.32      750.50     51.24 o 
   1  11  16      821.57      860.63     50.99 o 
   2  11  16     2004.81     1895.96     94.28 o 
   3  11  16       35.98       20.81     59.19 o 
  -3  12  16      438.02      265.09    196.04 o 
  -2  12  16      535.69      459.90     72.35 o 
  -1  12  16      923.10      938.28     77.42 o 
   0  12  16        0.85       50.12     40.51 o 
   1  12  16      998.95      963.32     58.87 o 
   2  12  16      504.18      476.49     86.13 o 
   3  12  16      418.80      386.69     57.18 o 
  -3  13  16      619.22      295.81    236.33 o 
  -2  13  16       42.36       49.48     55.16 o 
  -1  13  16      544.94      527.01     53.67 o 
   0  13  16      401.90      461.93     47.29 o 
   1  13  16      604.15      616.33     54.70 o 
   2  13  16       72.70      -46.73     46.73 o 
   3  13  16      612.40      241.58    158.45 o 
  -2  14  16      121.54        8.54     57.73 o 
  -1  14  16     1004.59      951.59     71.97 o 
   0  14  16      715.14      716.03     57.51 o 
   1  14  16     1014.70      984.24     82.23 o 
   2  14  16      119.70       20.10    107.76 o 
  -2  15  16       21.03       31.20     91.33 o 
  -1  15  16      646.55      565.47     58.88 o 
   0  15  16      801.49      714.96     59.36 o 
   1  15  16      667.46      540.71     73.01 o 
   2  15  16       13.89      -41.36     94.13 o 
  -1  16  16       31.77       20.94     73.38 o 
   0  16  16     1376.95     1247.52    183.68 o 
   1  16  16       30.11      -46.75     97.73 o 
  -1  17  16       69.97      106.23     86.87 o 
   1   0  17      333.13      447.71     36.42 o 
   2   0  17     2498.22     2555.43    186.89 o 
   3   0  17      100.58       69.95     49.05 o 
   4   0  17       26.61      -30.76     49.82 o 
  -4   1  17       94.90       49.13     55.46 o 
  -3   1  17      710.85      511.57     60.21 o 
  -2   1  17     3073.77     2874.10    142.57 o 
  -1   1  17     2177.03     2193.05    113.24 o 
   0   1  17        3.67       57.73     19.58 o 
   1   1  17     2049.39     1971.28     72.40 o 
   2   1  17     3051.82     2930.01    159.02 o 
   3   1  17      540.00      448.29     54.28 o 
   4   1  17      121.80       43.82     78.39 o 
  -4   2  17      541.15      543.50     87.73 o 
  -3   2  17      117.75       75.38     52.37 o 
  -2   2  17     1449.79     1463.11    116.43 o 
  -1   2  17      190.86      206.28     27.44 o 
   0   2  17      964.85     1078.40     47.96 o 
   1   2  17      137.97      138.69     22.87 o 
   2   2  17     1466.79     1547.34     87.63 o 
   3   2  17       70.73        8.47     53.88 o 
   4   2  17      544.85      644.71     81.54 o 
  -4   3  17       92.25       16.59     51.67 o 
  -3   3  17     1171.40     1120.48     78.84 o 
  -2   3  17      209.97      196.15     34.79 o 
  -1   3  17     1671.03     1831.31     88.16 o 
   0   3  17      194.24      239.41     23.12 o 
   1   3  17     1585.13     1648.56     67.27 o 
   2   3  17      199.91      244.58     39.83 o 
   3   3  17     1121.82     1095.04    109.68 o 
   4   3  17      104.52      184.98     60.11 o 
  -4   4  17      136.16      123.99     73.98 o 
  -3   4  17     1702.78     1715.41    136.37 o 
  -2   4  17      466.76      443.66     58.45 o 
  -1   4  17     3324.02     3485.93    203.89 o 
   0   4  17      112.59      166.47     24.61 o 
   1   4  17     3152.65     3308.72    117.16 o 
   2   4  17      431.60      443.97     45.73 o 
   3   4  17     1816.94     1718.34     86.16 o 
   4   4  17      143.15      162.52     59.84 o 
  -4   5  17      477.27      299.17     86.99 o 
  -3   5  17      507.08      431.59     56.81 o 
  -2   5  17      672.38      680.67     45.64 o 
  -1   5  17     1626.02     1711.04    103.32 o 
   0   5  17     1439.51     1557.16     70.30 o 
   1   5  17     1344.11     1415.90     78.85 o 
   2   5  17      644.01      655.93     48.25 o 
   3   5  17      499.99      533.98     98.93 o 
   4   5  17      438.88      460.62    141.85 o 
  -4   6  17     1028.38      642.28    223.32 o 
  -3   6  17      356.42      359.77     54.50 o 
  -2   6  17      931.59      929.09     71.49 o 
  -1   6  17      646.93      806.14    108.01 o 
   0   6  17     4511.62     4585.87    183.11 o 
   1   6  17      709.67      833.76     55.25 o 
   2   6  17      919.38      864.81     84.18 o 
   3   6  17      381.70      347.91     48.28 o 
  -3   7  17      108.21       93.63     52.88 o 
  -2   7  17     1478.08     1473.60     92.51 o 
  -1   7  17      859.12     1084.85     75.91 o 
   0   7  17     2075.68     2172.52     97.82 o 
   1   7  17      959.93     1044.04     60.63 o 
   2   7  17     1251.36     1215.23     80.80 o 
   3   7  17      145.17      164.86     76.39 o 
  -3   8  17     1069.81     1061.67     83.83 o 
  -2   8  17      111.76       52.16     47.01 o 
  -1   8  17     1780.84     1987.49    155.20 o 
   0   8  17      426.18      481.42     44.47 o 
   1   8  17     1694.41     1798.76    109.22 o 
   2   8  17      192.65      166.94     42.04 o 
   3   8  17      993.16      945.61     98.77 o 
  -3   9  17      509.80      477.01     66.45 o 
  -2   9  17      688.75      604.98     78.52 o 
  -1   9  17     1721.75     1907.66    114.00 o 
   0   9  17     1481.22     1561.88     73.44 o 
   1   9  17     1612.61     1620.77     83.58 o 
   2   9  17      775.97      816.92     67.59 o 
   3   9  17      510.45      486.17    149.84 o 
  -3  10  17      578.73      609.74     72.41 o 
  -2  10  17        2.41      -43.11     58.64 o 
  -1  10  17     1002.19     1189.25     91.52 o 
   0  10  17      699.13      775.80     52.65 o 
   1  10  17     1007.32     1046.21     68.68 o 
   2  10  17        0.59       21.52     42.02 o 
   3  10  17      549.34      431.39     96.72 o 
  -3  11  17      397.00      348.33     90.25 o 
  -2  11  17      647.41      555.26     57.32 o 
  -1  11  17      678.04      716.50     73.39 o 
   0  11  17      878.34      892.81     57.15 o 
   1  11  17      708.15      698.67     50.00 o 
   2  11  17      650.01      610.17     56.04 o 
   3  11  17      426.26      356.90     56.87 o 
  -3  12  17      291.63       70.39    124.52 o 
  -2  12  17      290.11      312.11     52.86 o 
  -1  12  17      658.54      710.76     67.36 o 
   0  12  17      356.12      421.25     50.50 o 
   1  12  17      624.92      643.97     51.87 o 
   2  12  17      291.15      229.16     48.13 o 
  -3  13  17      108.47     -100.91    229.69 o 
  -2  13  17      969.08      829.66     68.00 o 
  -1  13  17       15.17        6.03     44.19 o 
   0  13  17      662.01      690.81     65.30 o 
   1  13  17       38.47       64.47     43.50 o 
   2  13  17      957.41      845.26     66.47 o 
  -2  14  17      438.15      396.67    156.79 o 
  -1  14  17       79.69       66.83     48.11 o 
   0  14  17     1393.99     1380.64     82.35 o 
   1  14  17       84.62       70.99     57.90 o 
   2  14  17      452.33      409.49     62.21 o 
  -1  15  17      246.10      242.24     71.41 o 
   0  15  17      332.94      295.48     51.96 o 
   1  15  17      269.29      184.02     76.07 o 
   2  15  17        8.43      -76.01     93.85 o 
  -1  16  17      708.76      634.84    110.38 o 
   0   0  18     5085.20     5141.59    262.77 o 
   1   0  18      744.57      784.16     41.48 o 
   2   0  18       27.05       15.69     38.41 o 
   3   0  18      304.63      229.91    100.68 o 
   4   0  18      791.78      536.51    142.60 o 
  -4   1  18     2000.85     1647.20    328.81 o 
  -3   1  18      534.08      532.47     89.62 o 
  -2   1  18      663.33      678.32     75.36 o 
  -1   1  18      506.29      550.92     37.64 o 
   0   1  18     4366.75     4527.61    144.01 o 
   1   1  18      499.62      523.81     46.30 o 
   2   1  18      656.19      743.66     60.78 o 
   3   1  18      501.90      534.90     81.26 o 
   4   1  18     1809.65     1386.69    264.69 o 
  -4   2  18       17.54      -39.35     66.85 o 
  -3   2  18      754.59      867.67     82.51 o 
  -2   2  18       64.17       37.43     37.04 o 
  -1   2  18     1896.79     1931.00     79.56 o 
   0   2  18       24.40       30.71     19.34 o 
   1   2  18     1972.75     1999.37    107.02 o 
   2   2  18       83.35       88.25     37.51 o 
   3   2  18      783.83      759.25    112.43 o 
   4   2  18        7.39      -26.83    109.55 o 
  -4   3  18       21.29        2.25     68.60 o 
  -3   3  18      412.00      310.89     82.83 o 
  -2   3  18      514.71      560.03     46.47 o 
  -1   3  18     1511.35     1624.43     87.05 o 
   0   3  18      735.42      850.34     41.47 o 
   1   3  18     1417.43     1488.66     75.55 o 
   2   3  18      649.95      707.02     74.76 o 
   3   3  18      515.51      504.48     51.77 o 
  -4   4  18      252.40       47.95     89.74 o 
  -3   4  18      657.18      613.08     63.99 o 
  -2   4  18     1755.12     1757.03     90.40 o 
  -1   4  18     1403.37     1485.60     74.22 o 
   0   4  18     1814.10     1904.00     79.51 o 
   1   4  18     1391.01     1465.32     70.70 o 
   2   4  18     1836.30     1895.42    106.07 o 
   3   4  18      624.13      628.33    106.48 o 
  -4   5  18       84.14       55.68     90.42 o 
  -3   5  18      714.76      599.62     96.42 o 
  -2   5  18      860.05      849.70     57.74 o 
  -1   5  18      559.71      666.67     45.20 o 
   0   5  18      392.11      529.09     41.39 o 
   1   5  18      683.82      828.78     42.25 o 
   2   5  18     1111.76     1208.46     86.10 o 
   3   5  18      688.21      680.52     62.10 o 
  -4   6  18       25.03     -118.06    118.06 o 
  -3   6  18      278.61      153.52    120.12 o 
  -2   6  18     1387.42     1262.09     95.95 o 
  -1   6  18      671.16      860.72     90.43 o 
   0   6  18        0.12       37.48     31.65 o 
   1   6  18      680.11      751.51     49.69 o 
   2   6  18     1506.39     1594.33    144.06 o 
   3   6  18      263.57      210.59     47.68 o 
  -3   7  18      394.80      418.49     74.13 o 
  -2   7  18      616.73      611.38     55.40 o 
  -1   7  18      276.33      364.56     47.09 o 
   0   7  18      754.49      781.32     49.71 o 
   1   7  18      269.94      362.43     44.69 o 
   2   7  18      557.38      539.66     73.58 o 
   3   7  18      414.26      447.62    133.83 o 
  -3   8  18       27.75        2.90     69.84 o 
  -2   8  18      595.66      632.64     63.37 o 
  -1   8  18       23.47       93.65     37.69 o 
   0   8  18     1497.91     1491.39     78.00 o 
   1   8  18       29.75       65.38     43.26 o 
   2   8  18      583.33      620.30     72.02 o 
   3   8  18       23.88       53.45    138.53 o 
  -3   9  18     1007.64      791.89    101.63 o 
  -2   9  18       79.17       86.66     45.73 o 
  -1   9  18     1814.55     1990.23     90.25 o 
   0   9  18      307.31      330.52     41.33 o 
   1   9  18     1924.46     1976.84     93.56 o 
   2   9  18      123.93      161.93     46.80 o 
   3   9  18      936.48      760.42    181.72 o 
  -3  10  18      389.21      273.47    149.87 o 
  -2  10  18      696.75      618.27     92.59 o 
  -1  10  18      456.76      605.98     73.69 o 
   0  10  18      235.69      277.99     41.60 o 
   1  10  18      479.10      509.42     53.43 o 
   2  10  18      637.20      647.93     69.70 o 
   3  10  18      415.57      261.57     95.44 o 
  -3  11  18      765.81      726.69    182.80 o 
  -2  11  18      269.39      344.92     61.53 o 
  -1  11  18     1144.09     1224.66     86.69 o 
   0  11  18      606.70      587.51     50.64 o 
   1  11  18      962.38      947.93     65.01 o 
   2  11  18      274.29      256.02     61.18 o 
  -2  12  18     1004.85      829.03     66.75 o 
  -1  12  18       92.83      155.77     44.41 o 
   0  12  18      578.52      632.78     57.12 o 
   1  12  18      102.81       49.53     40.10 o 
   2  12  18      999.03      755.58     77.26 o 
  -2  13  18      278.92      316.53     97.80 o 
  -1  13  18      278.17      307.37     51.27 o 
   0  13  18      566.39      662.20     66.44 o 
   1  13  18      298.95      254.64     47.72 o 
   2  13  18      326.96      259.13     81.96 o 
  -2  14  18      926.31     1003.33    250.30 o 
  -1  14  18      713.63      705.81     72.22 o 
   0  14  18      166.03      183.81     48.84 o 
   1  14  18      681.16      730.55     74.72 o 
  -1  15  18      215.51      255.62     94.27 o 
   0  15  18      171.87      146.82     75.27 o 
   1  15  18      169.82      110.59    100.98 o 
   1   0  19      507.16      553.23     44.95 o 
   2   0  19       54.04       64.73     42.58 o 
   3   0  19      824.68      704.29    152.11 o 
   4   0  19        0.17     -113.49    138.39 o 
  -4   1  19      185.23       17.43    142.40 o 
  -3   1  19     1223.31     1188.64    173.19 o 
  -2   1  19      691.80      833.13     69.27 o 
  -1   1  19     1819.66     1905.05     98.72 o 
   0   1  19     1747.35     1744.88     64.34 o 
   1   1  19     1680.48     1739.31    111.79 o 
   2   1  19      657.37      743.33     57.96 o 
   3   1  19     1355.46     1308.30    136.50 o 
  -4   2  19      258.35       69.37    143.30 o 
  -3   2  19      539.08      503.15     70.10 o 
  -2   2  19      491.58      570.46     64.30 o 
  -1   2  19     1030.22     1111.48     54.99 o 
   0   2  19      302.26      374.73     27.33 o 
   1   2  19      962.98     1027.68     68.11 o 
   2   2  19      387.07      418.04     58.77 o 
   3   2  19      472.30      402.94    110.37 o 
  -4   3  19      631.86      206.10    146.49 o 
  -3   3  19       10.77      -34.79     60.55 o 
  -2   3  19      626.13      679.99    100.80 o 
  -1   3  19       18.28       48.86     30.12 o 
   0   3  19     1407.50     1534.17     84.91 o 
   1   3  19       20.80       31.90     29.46 o 
   2   3  19      640.69      771.38     59.31 o 
   3   3  19        8.70      -42.96     42.96 o 
  -3   4  19      169.74      137.06     48.98 o 
  -2   4  19     3690.16     3543.88    161.38 o 
  -1   4  19      161.09      185.95     31.17 o 
   0   4  19      357.26      447.61     37.54 o 
   1   4  19      178.72      209.22     33.07 o 
   2   4  19     3541.66     3661.08    182.94 o 
   3   4  19      151.17      126.35     49.17 o 
  -3   5  19      228.82      194.93     50.81 o 
  -2   5  19     1011.04      971.21     58.97 o 
  -1   5  19      476.05      549.97     48.70 o 
   0   5  19       12.06       84.18     39.20 o 
   1   5  19      437.09      482.57     42.29 o 
   2   5  19      775.41      791.13     66.88 o 
   3   5  19      206.98      207.95     54.13 o 
  -3   6  19     1181.86      928.54     86.70 o 
  -2   6  19      849.23      845.38     69.72 o 
  -1   6  19     2648.84     2926.12    163.90 o 
   0   6  19      216.16      218.51     36.67 o 
   1   6  19     2670.30     2710.66    170.34 o 
   2   6  19      856.14     1065.89     88.77 o 
   3   6  19     1020.96     1041.95    159.95 o 
  -3   7  19      692.66      532.42    118.20 o 
  -2   7  19      374.24      311.44     53.96 o 
  -1   7  19     1219.46     1357.75     89.03 o 
   0   7  19        2.79       24.07     34.29 o 
   1   7  19     1201.41     1224.93     98.53 o 
   2   7  19      444.56      479.48     80.44 o 
   3   7  19      738.91      602.31    251.30 o 
  -3   8  19      125.04      -12.86    107.48 o 
  -2   8  19     1391.57     1344.60     98.09 o 
  -1   8  19      420.06      474.89     46.62 o 
   0   8  19      595.93      694.69     47.08 o 
   1   8  19      427.03      418.49     47.85 o 
   2   8  19     1358.62     1432.45    147.96 o 
   3   8  19      208.03      205.29     76.66 o 
  -2   9  19      103.65      146.46     55.09 o 
  -1   9  19      660.28      810.84     65.86 o 
   0   9  19     3406.57     3549.16    138.07 o 
   1   9  19      669.65      760.90     63.27 o 
   2   9  19      147.97      194.35     53.66 o 
  -2  10  19       61.48       36.73     49.73 o 
  -1  10  19       11.23       20.07     40.76 o 
   0  10  19     1850.10     1911.91     88.55 o 
   1  10  19        8.26       -9.88     41.97 o 
   2  10  19       68.77       47.45     60.44 o 
  -2  11  19        3.71        0.40     57.22 o 
  -1  11  19      641.82      656.36     66.87 o 
   0  11  19     1336.86     1424.46     75.28 o 
   1  11  19      627.38      634.64     51.87 o 
   2  11  19        7.49      107.95     58.80 o 
  -2  12  19      216.15      120.82     76.50 o 
  -1  12  19      289.89      287.19     51.29 o 
   0  12  19      262.17      314.81     51.38 o 
   1  12  19      291.63      241.75     43.94 o 
   2  12  19      192.93      281.16     77.75 o 
  -2  13  19        7.94       45.79    193.72 o 
  -1  13  19      608.41      654.33     62.61 o 
   0  13  19        7.46       34.16     53.04 o 
   1  13  19      678.48      734.24     82.19 o 
   2  13  19        6.86      -11.79     74.76 o 
  -1  14  19      621.83      583.23    222.36 o 
   0  14  19       75.32        1.32     58.47 o 
   1  14  19      657.23      471.79    150.46 o 
   0   0  20     1473.08     1560.69    176.70 o 
   1   0  20      746.00      759.53     50.91 o 
   2   0  20       89.79       91.07     38.75 o 
   3   0  20       13.03      -73.29     92.54 o 
   4   0  20      164.66     -130.23    160.46 o 
  -4   1  20      529.12      -39.35    157.07 o 
  -3   1  20     1302.87     1321.70    196.45 o 
  -2   1  20      179.31      190.61     43.52 o 
  -1   1  20     2331.40     2512.44    106.09 o 
   0   1  20     1390.83     1439.20     63.45 o 
   1   1  20     2395.62     2358.72    135.50 o 
   2   1  20      172.54      234.62     45.12 o 
   3   1  20     1164.37     1102.78    187.67 o 
  -3   2  20       53.74       63.01     57.81 o 
  -2   2  20     1012.58     1007.64     79.04 o 
  -1   2  20       67.02       77.60     32.44 o 
   0   2  20     1381.97     1421.16     70.03 o 
   1   2  20       53.16       32.75     32.95 o 
   2   2  20     1037.97     1055.41     68.42 o 
   3   2  20       39.10      -53.67     62.60 o 
  -3   3  20      400.53      349.50     61.38 o 
  -2   3  20      298.93      258.53     45.36 o 
  -1   3  20      684.04      711.34     47.85 o 
   0   3  20      481.69      559.81     39.24 o 
   1   3  20      823.22      930.05     65.12 o 
   2   3  20      214.07      281.77     49.92 o 
   3   3  20      338.44      231.56    123.19 o 
  -3   4  20      998.91      948.21    132.04 o 
  -2   4  20       74.60       61.65     41.80 o 
  -1   4  20     1135.18     1171.61     62.97 o 
   0   4  20     2545.13     2790.63    118.29 o 
   1   4  20     1159.46     1131.11     71.54 o 
   2   4  20      109.73      118.30     44.78 o 
   3   4  20     1196.00     1171.62    159.41 o 
  -3   5  20      132.28      106.33     61.62 o 
  -2   5  20      582.48      575.53     56.94 o 
  -1   5  20      412.40      463.67     52.32 o 
   0   5  20      507.19      542.86     42.42 o 
   1   5  20      485.57      593.26     43.34 o 
   2   5  20      693.13      706.18    100.84 o 
   3   5  20      141.37      169.15     51.34 o 
  -3   6  20      344.61      246.02     67.23 o 
  -2   6  20     1037.98     1080.24     91.21 o 
  -1   6  20      637.83      638.86     53.30 o 
   0   6  20      167.49      199.66     44.45 o 
   1   6  20      659.85      651.19     54.46 o 
   2   6  20     1126.99     1208.12     98.54 o 
   3   6  20      525.52      526.81     71.27 o 
  -3   7  20      502.56        6.71    122.00 o 
  -2   7  20      583.55      562.99     63.14 o 
  -1   7  20      760.77      894.88     60.80 o 
   0   7  20      363.69      446.53     44.99 o 
   1   7  20      621.05      778.79     59.56 o 
   2   7  20      536.13      681.90    103.91 o 
  -2   8  20       96.92       37.96     53.29 o 
  -1   8  20      960.27     1021.91     71.43 o 
   0   8  20        1.61       37.71     35.24 o 
   1   8  20     1010.49     1120.72     69.03 o 
   2   8  20       69.27       49.84     53.25 o 
  -2   9  20     1665.35     1333.46    122.35 o 
  -1   9  20      313.31      394.14     47.53 o 
   0   9  20      683.06      756.29     51.17 o 
   1   9  20      345.01      408.24     61.22 o 
   2   9  20     1703.57     1609.47    194.14 o 
  -2  10  20      469.55      421.72     55.84 o 
  -1  10  20      227.86      196.12     49.37 o 
   0  10  20        2.90       64.76     38.51 o 
   1  10  20      194.39      220.64     63.38 o 
   2  10  20      476.88      506.61     77.62 o 
  -2  11  20      900.41      890.32    172.49 o 
  -1  11  20      538.38      545.90     63.33 o 
   0  11  20      510.32      492.79     48.19 o 
   1  11  20      459.46      451.89     50.13 o 
   2  11  20      796.43      486.69    108.31 o 
  -1  12  20      762.66      655.23     61.75 o 
   0  12  20        4.56       52.20     45.02 o 
   1  12  20      702.97      604.76     54.91 o 
  -1  13  20      237.87      149.53    107.82 o 
   0  13  20      576.59      684.80     80.63 o 
   1  13  20      217.84      248.63     71.86 o 
   0  14  20      593.53      594.24    109.41 o 
   1   0  21        1.00       95.41     34.73 o 
   2   0  21     1078.41     1134.50     68.32 o 
   3   0  21      210.61       20.94    132.13 o 
  -3   1  21      269.49       48.24    158.33 o 
  -2   1  21     2689.12     2630.98    129.35 o 
  -1   1  21      441.26      540.56     45.83 o 
   0   1  21       63.08      136.95     41.47 o 
   1   1  21      499.67      577.67     46.85 o 
   2   1  21     2550.82     2635.14    128.24 o 
   3   1  21      150.14       45.65     49.68 o 
  -3   2  21      475.79      619.86    151.84 o 
  -2   2  21      134.24      129.35     44.94 o 
  -1   2  21      775.31      822.99     52.97 o 
   0   2  21      572.95      692.62     58.49 o 
   1   2  21      668.90      761.20     55.02 o 
   2   2  21      129.01      125.75     42.65 o 
   3   2  21      354.01      273.33     55.48 o 
  -3   3  21      602.24      583.11     72.49 o 
  -2   3  21       54.34        6.23     42.56 o 
  -1   3  21     1036.41     1192.38     64.60 o 
   0   3  21       20.36       63.10     29.81 o 
   1   3  21     1085.91     1081.92     76.28 o 
   2   3  21       55.93       48.38     59.63 o 
   3   3  21      798.70      698.52     87.63 o 
  -3   4  21     1292.34     1208.05    124.12 o 
  -2   4  21       21.89      -22.70     41.94 o 
  -1   4  21     1368.58     1460.51     78.56 o 
   0   4  21      445.31      443.63     38.34 o 
   1   4  21     1366.99     1420.87    133.39 o 
   2   4  21       16.93       50.31     42.88 o 
   3   4  21     1013.90      946.81     86.56 o 
  -3   5  21      130.17      110.01    102.33 o 
  -2   5  21        4.69      -18.20     42.82 o 
  -1   5  21      191.24      212.20     46.41 o 
   0   5  21      390.79      420.80     43.40 o 
   1   5  21       91.74      129.82     47.26 o 
   2   5  21        2.48       -8.28     61.58 o 
   3   5  21       89.11      102.21     70.87 o 
  -2   6  21      145.94      143.83     59.63 o 
  -1   6  21      122.73      175.30     45.81 o 
   0   6  21     4098.10     4192.66    158.03 o 
   1   6  21      142.56      168.65     49.19 o 
   2   6  21      123.31      288.98    118.73 o 
  -2   7  21      756.96      732.70     95.10 o 
  -1   7  21       27.01       62.60     39.91 o 
   0   7  21      572.62      619.65     53.71 o 
   1   7  21       19.64       87.63     44.56 o 
   2   7  21      774.07      880.85    157.67 o 
  -2   8  21      220.72      163.32     75.59 o 
  -1   8  21      262.68      331.95     46.34 o 
   0   8  21      671.70      748.44     51.53 o 
   1   8  21      260.22      254.63     49.20 o 
   2   8  21      209.33      221.98     60.01 o 
  -2   9  21      295.03      330.29     61.52 o 
  -1   9  21     1764.53     1732.03     97.47 o 
   0   9  21       78.45      109.92     40.14 o 
   1   9  21     1974.01     2035.38    151.05 o 
   2   9  21      305.54      292.01     64.08 o 
  -2  10  21        6.13      -58.86    127.67 o 
  -1  10  21      520.01      540.52     67.38 o 
   0  10  21       73.62       73.04     40.89 o 
   1  10  21      487.09      559.87     75.24 o 
  -2  11  21      656.33      439.25    158.73 o 
  -1  11  21      794.21      805.65     72.61 o 
   0  11  21        1.60       30.58     44.19 o 
   1  11  21      868.24      819.38     81.80 o 
  -1  12  21      103.52      279.35    163.78 o 
   0  12  21      268.25      295.73     51.37 o 
   1  12  21       85.57       54.84     67.24 o 
   0   0  22      116.92      150.23     87.20 o 
   1   0  22      820.68      835.85     55.82 o 
   2   0  22      194.34      225.16     46.25 o 
   3   0  22        3.30     -131.95    131.95 o 
  -3   1  22      311.42      232.56    188.88 o 
  -2   1  22     1168.82     1256.10     72.98 o 
  -1   1  22      974.36     1070.60     61.83 o 
   0   1  22     1413.83     1622.52    117.24 o 
   1   1  22     1009.21     1043.50     87.50 o 
   2   1  22     1160.65     1244.36    115.63 o 
   3   1  22      277.07      201.83    112.33 o 
  -3   2  22      636.96      461.10    119.72 o 
  -2   2  22       81.42      101.46     42.12 o 
  -1   2  22     1037.68     1250.52     77.07 o 
   0   2  22      154.46      138.98     44.16 o 
   1   2  22      912.69     1035.04     84.41 o 
   2   2  22       89.54       31.07     45.04 o 
   3   2  22      708.25      723.91     72.85 o 
  -3   3  22       86.95       95.06     81.30 o 
  -2   3  22      753.85      725.16     64.15 o 
  -1   3  22      188.25      142.98     46.02 o 
   0   3  22      336.70      350.60     43.69 o 
   1   3  22      146.25      146.45     48.94 o 
   2   3  22      818.63      761.48     86.91 o 
   3   3  22       71.58      -22.85    256.18 o 
  -3   4  22      247.41      172.14     83.24 o 
  -2   4  22      392.66      366.54     54.09 o 
  -1   4  22      542.27      602.02     59.90 o 
   0   4  22     1974.67     2021.99     95.83 o 
   1   4  22      551.64      597.74     71.25 o 
   2   4  22      394.35      439.86     75.96 o 
   3   4  22      211.42      132.79    115.22 o 
  -3   5  22      162.38      111.42    145.03 o 
  -2   5  22       29.45       30.46     68.50 o 
  -1   5  22       69.87       17.90     45.14 o 
   0   5  22      729.38      755.38     56.84 o 
   1   5  22       81.19       89.93     49.29 o 
   2   5  22       35.75       10.56     43.80 o 
   3   5  22      139.24      177.54    121.45 o 
  -2   6  22      818.00      760.68     82.76 o 
  -1   6  22     1078.37     1108.69     71.73 o 
   0   6  22      284.05      385.75     51.76 o 
   1   6  22     1202.62     1249.33    132.76 o 
   2   6  22      794.80      774.11    105.04 o 
  -2   7  22      127.60      108.92     62.55 o 
  -1   7  22      628.09      625.45     54.15 o 
   0   7  22      194.59      178.55     37.45 o 
   1   7  22      538.19      655.35     76.37 o 
   2   7  22      107.82      199.97     70.82 o 
  -2   8  22      374.35      364.00    238.82 o 
  -1   8  22      262.14      292.45     47.67 o 
   0   8  22      930.80      988.01     65.40 o 
   1   8  22      222.83      251.91     64.77 o 
   2   8  22      388.76      294.08    125.11 o 
  -2   9  22      749.60      952.29    290.69 o 
  -1   9  22      689.67      636.06     57.89 o 
   0   9  22       19.15       46.74     40.44 o 
   1   9  22      691.86      710.25     70.55 o 
  -1  10  22      111.72      157.86     75.11 o 
   0  10  22       83.16       74.51     42.54 o 
   1  10  22      108.25       77.78     72.84 o 
  -1  11  22      420.65      277.96    200.02 o 
   0  11  22      130.30       91.29     50.19 o 
   1  11  22      421.95      374.04     80.29 o 
   0  12  22      302.38      529.16    170.00 o 
   1   0  23      235.53      321.21     53.41 o 
   2   0  23      607.52      657.08     65.43 o 
  -2   1  23       33.60       30.34     44.10 o 
  -1   1  23     1233.98     1362.04    110.14 o 
   0   1  23      561.26      632.78     78.28 o 
   1   1  23     1264.59     1379.89    103.19 o 
   2   1  23       26.46       -1.02     45.45 o 
  -2   2  23      700.73      699.20     57.55 o 
  -1   2  23      139.29      193.33     48.77 o 
   0   2  23      256.90      272.19     67.85 o 
   1   2  23      172.66      290.84     58.23 o 
   2   2  23      520.73      452.11     54.67 o 
  -2   3  23       69.45       59.02     54.22 o 
  -1   3  23       80.58      143.75     49.26 o 
   0   3  23     1094.46     1131.25     78.04 o 
   1   3  23       84.62      115.66     49.84 o 
   2   3  23      107.92      102.82     47.33 o 
   3   3  23      263.54       15.08    281.77 o 
  -2   4  23     1477.34     1447.35    112.01 o 
  -1   4  23      149.09      194.38     50.97 o 
   0   4  23       51.75      103.02     47.17 o 
   1   4  23      181.95      230.65     53.78 o 
   2   4  23     1538.41     1608.22    139.68 o 
  -2   5  23      218.08      274.92     71.19 o 
  -1   5  23       59.18       42.02     48.70 o 
   0   5  23      201.00      284.70     52.62 o 
   1   5  23       57.26       80.93     51.02 o 
   2   5  23      200.16      283.65     73.88 o 
  -2   6  23      129.28      187.44     72.73 o 
  -1   6  23     1663.58     1640.42    106.84 o 
   0   6  23       39.86      108.90     43.99 o 
   1   6  23     1648.63     1604.72    114.86 o 
   2   6  23      173.41      184.51     71.23 o 
  -2   7  23        9.29      -73.52    140.26 o 
  -1   7  23      476.58      404.79     51.41 o 
   0   7  23        6.15      -42.79     51.93 o 
   1   7  23      438.78      509.48     63.89 o 
   2   7  23       12.32       -8.09    115.29 o 
  -1   8  23      472.12      448.96     48.85 o 
   0   8  23       36.86      104.98     57.07 o 
   1   8  23      470.47      367.57     66.84 o 
   2   8  23      174.31      212.33    128.16 o 
  -1   9  23       46.76       40.52     65.26 o 
   0   9  23     2648.88     2765.49    158.03 o 
   1   9  23       41.82      114.92    170.38 o 
   0  10  23      143.53      109.46     63.05 o 
   0   0  24      753.80      813.91    120.46 o 
   1   0  24      119.19      188.45     70.94 o 
   2   0  24      233.81      309.31     62.35 o 
  -2   1  24       62.14       84.88     55.28 o 
  -1   1  24      519.58      591.43     82.45 o 
   0   1  24     2533.74     2852.32    178.26 o 
   1   1  24      430.60      592.56     83.47 o 
   2   1  24       84.33      165.36     57.34 o 
  -2   2  24      668.99      638.37    105.47 o 
  -1   2  24      313.67      410.87     77.81 o 
   0   2  24      459.69      511.70     78.49 o 
   1   2  24      378.48      340.19     58.51 o 
   2   2  24      561.18      642.25    101.45 o 
  -2   3  24      196.85      164.95     81.33 o 
  -1   3  24      490.31      500.82     82.51 o 
   0   3  24       75.02      189.37     67.86 o 
   1   3  24      537.85      585.10     93.85 o 
   2   3  24      179.29      352.59     88.45 o 
  -2   4  24      180.38      168.69     86.38 o 
  -1   4  24     1245.87     1344.29    109.77 o 
   0   4  24      269.09      280.89     72.86 o 
   1   4  24     1144.26     1110.17    102.66 o 
   2   4  24      154.60      153.34    137.29 o 
  -1   5  24      177.67      238.58     74.91 o 
   0   5  24        7.76       16.36     48.76 o 
   1   5  24      195.08      189.28     78.83 o 
   2   5  24       75.59      274.23    208.45 o 
  -1   6  24      249.41      188.34     55.02 o 
   0   6  24        8.53      114.04     53.12 o 
   1   6  24      281.61      238.14     67.67 o 
   2   6  24     1747.70     2033.16    312.75 o 
  -1   7  24       45.25       37.62     52.39 o 
   0   7  24      504.50      454.42     66.47 o 
   1   7  24       29.18       54.61     70.77 o 
  -1   8  24      401.69      334.07     74.68 o 
   0   8  24      168.13      162.33    100.43 o 
   1   8  24      352.81      371.95    164.40 o 
   0   9  24      352.15      161.22    104.09 o 
   1   9  24      589.31      800.00    191.23 o 
   1   0  25      328.28      661.74    176.36 o 
  -1   1  25      404.48      665.48    175.05 o 
   0   1  25      131.46      368.35    103.34 o 
   1   1  25      295.14      398.65    164.81 o 
   2   1  25     1216.11     1264.97    155.48 o 
   0   2  25      165.50      337.91    102.05 o 
   1   2  25      102.33      240.06    152.64 o 
   0   3  25      103.59      102.80     97.83 o 
   1   3  25      293.52      480.05    168.82 o 
   0   4  25      174.40      303.34    145.59 o 
   1   4  25      639.52      701.50     97.10 o 
  -1   5  25      121.62       76.08     95.24 o 
   1   5  25      113.67       75.39     85.97 o 
  -1   6  25      194.94      146.28     97.10 o 
   1   6  25      298.53      361.44     97.24 o 
   0   7  25       16.44      -57.20     81.40 o 
                                                 
